# Supplementary material for: Mosquito-independent milk-associated transmission of zoonotic Wesselsbron virus in sheep
Source: PLoS Pathog. 2024 Dec 9;20(12):e1012751. doi: 10.1371/journal.ppat.1012751 (PMC11658706; doi:10.1371/journal.ppat.1012751)
Supplement: S1 Table — (XLSX) [file ppat.1012751.s003.xlsx]

## Sheet: Sheet1
				Ewes											Lambs
									Lambing history
	Group	Stable	Inoculum	Ewe	Official reference	Name	Birth date	Age (years)	2020	2021	2022	2023	Origin	Import date at IVI	Lamb	Official reference	Sex	Father	Day of birth	Inoculation date (ewe)	Age (days) at 0 dpi	Viremia detected (dpi/Lamb)	Lamb age PCR+ (days)	Body weight at 0 dpi (g)	Body weight at termination (g)
	G74	HTT-74	SA999	#1	19981285	Helisa	2021-04-16	2				15.03.2023, lamb 1298	IVI	n/a	L1	19981298	Male	20307537	2023-03-15	2023-03-23	8	ND		4255	5515
				#2	19981280	Hauke	2021-04-08	2				14.03.2023, lamb 1294	IVI	n/a	L2	19981294	Male	18535534	2023-03-14	2023-03-23	9	7	16	4450	6045
				#3	19981276	Hanila	2021-04-03	2				10.03.2023, lamb 1293	IVI	n/a	L3	19981293	Male	20307537	2023-03-10	2023-03-23	13	ND		4940	6425
				#4	17595236	A2	2020-04-11	3				15.03.2023, lamb 1296	2104553	2022-01-19	L4	19981296	Female	18535534	2023-03-15	2023-03-23	8	ND		4330	5795
				#5	19136984	Gäbeli	2020-04-17	3				11.03.2023, lamb 1295	IVI	n/a	L5	19981295	Male	20307537	2023-03-11	2023-03-23	12	7	19	3490	3620
	G75	HTT-75	SAH177	#6	17595234	Olivia	2020-04-07	3		2021-04-04		18.03.2023, lamb 1301	2104553	2022-01-19	L6	19981301	Female	18535534	2023-03-18	2023-03-24	6	ND		3235	5090
				#7	17595239	R1	2020-04-17	3				20.03.2023, lamb 1302	2104553	2022-01-19	L7	19981302	Female	18535534	2023-03-20	2023-03-24	4	ND		3155	5135
				#8	19136974	Feilchen	2019-05-10	4		2021-05-03		21.03.2023, lamb 1305	IVI	n/a	L8	19981305	Female	18535534	2023-03-21	2023-03-24	3	5	8	2565	3695
				#14	18089523	Erina	2018-04-08	5	2020-05-01	2021-04-11		22.03.2023, lamb 1306	IVI	n/a	L14	19981306	Male	18535534	2023-03-22	2023-03-25	3	ND		2760	4610
				#10	19136901	Julia	2016-02-23	7	2020-04-17	2021-04-08		20.03.2023, lambs 1303, 1304	IVI	n/a	L10	19981304	Male	20307537	2023-03-20	2023-03-24	4	5	9	2295	3140
															L10.2	19981303	Male	20307537	2023-03-20	2023-03-24	4	5	9	2390	3615
	G86	HTT-86	Mock	#11	19981275	Hani	2021-04-03	2				09.03.2023, lambs 1292	IVI	n/a	L11	19981292	Male		2023-03-09	2023-03-16	7	ND		2895	4840
				#12	19136977	Farabella	2019-05-18	4				08.03.2023, lamb 1289	IVI	n/a	L12	19981289	Male		2023-03-08	2023-03-16	8	ND		2550	4590
				#13	19136900	Eisa	2018-04-07	5	2020-04-26	2021-04-19		08.03.2023, lamb 1290	IVI	n/a	L13	19981290	Male		2023-03-08	2023-03-16	8	ND		3375	5350
																						*ND. Not detected
