# Supplementary material for: Mosquito-independent milk-associated transmission of zoonotic Wesselsbron virus in sheep
Source: PLoS Pathog. 2024 Dec 9;20(12):e1012751. doi: 10.1371/journal.ppat.1012751 (PMC11658706; doi:10.1371/journal.ppat.1012751)
Supplement: S3 Appendix — (GB) [file ppat.1012751.s006.gb]

LOCUS       WSLV_SA999             10808 bp ds-DNA     circular     16-OCT-2024
DEFINITION  .
ACCESSION   urn.local...1fy-i20jcaa
KEYWORDS    .
SOURCE      
  ORGANISM  .
FEATURES             Location/Qualifiers
     misc_feature    1..118
                     /note="Derived using Geneious Prime 2023.0.4 'Annotate
                     from Database' based on nucleotide similarity"
                     /note="Geneious type: 5'UTR"
                     /standard_name="5' UTR"
     source          1..10808
                     /organism="Wesselsbron virus"
                     /mol_type="genomic RNA"
                     /isolate="SA999-10"
                     /host="Homo sapiens"
                     /db_xref="taxon:164416"
                     /country="South Africa: Schweizer-Reneke, North West"
                     /collection_date="Apr-2010"
                     /note="Derived using Geneious Prime 2023.0.4 'Annotate
                     from Database' based on nucleotide similarity"
     CDS             119..10336
                     /codon_start=1
                     /product="polyprotein"
                     /protein_id="QGV10790.1"
                     /note="Derived using Geneious Prime 2023.0.4 'Annotate
                     from Database' based on nucleotide similarity"
     misc_feature    959..2428
                     /note="Derived using Geneious Prime 2023.0.4 'Annotate
                     from Database' based on nucleotide similarity"
                     /note="Geneious type: gene"
                     /standard_name="E"
     misc_feature    2429..3487
                     /note="Derived using Geneious Prime 2023.0.4 'Annotate
                     from Database' based on nucleotide similarity"
                     /note="Geneious type: gene"
                     /standard_name="NS1"
     misc_feature    3488..4168
                     /note="Derived using Geneious Prime 2023.0.4 'Annotate
                     from Database' based on nucleotide similarity"
                     /note="Geneious type: gene"
                     /standard_name="NS2a"
     misc_feature    4169..4555
                     /note="Derived using Geneious Prime 2023.0.4 'Annotate
                     from Database' based on nucleotide similarity"
                     /note="Geneious type: gene"
                     /standard_name="NS2b"
     misc_feature    4556..6424
                     /note="Derived using Geneious Prime 2023.0.4 'Annotate
                     from Database' based on nucleotide similarity"
                     /note="Geneious type: gene"
                     /standard_name="NS3"
     misc_feature    6425..6871
                     /note="Derived using Geneious Prime 2023.0.4 'Annotate
                     from Database' based on nucleotide similarity"
                     /note="Geneious type: gene"
                     /standard_name="NS4a"
     misc_feature    6872..7615
                     /note="Derived using Geneious Prime 2023.0.4 'Annotate
                     from Database' based on nucleotide similarity"
                     /note="Geneious type: gene"
                     /standard_name="NS4b"
     misc_feature    7616..10336
                     /note="Derived using Geneious Prime 2023.0.4 'Annotate
                     from Database' based on nucleotide similarity"
                     /note="Geneious type: gene"
                     /standard_name="NS5"
     misc_feature    10337..10808
                     /note="Derived using Geneious Prime 2023.0.4 'Annotate
                     from Database' based on nucleotide similarity"
                     /note="Geneious type: 3'UTR"
                     /standard_name="3' UTR"
ORIGIN      
        1 agtatattct gcgtgctaat cgttcgacgt tagtccgtgg agtgagcttc taatagagtt
       61 gttaacacgt ttgaataatt tctactgaaa ggagtagaag aaaggagatt cattcccaat
      121 ggcaacaaag gggatgaata agtctcgggc tcggtcccga ggcgtcaata tggtagcggc
      181 tagagtgaag aacctagccg ttaaagtaaa aaacaaaaca aaacaaagtg caagaggttt
      241 gcgagggttc ctcttgtttc tagtggccca aattttctgg gctagaaaac taaccccgca
      301 ggttaaaaga ttgtggagaa tggtggacaa agtgcaaggg ctccggatct tgaagaatat
      361 caggaacatt gtcaccaatc tgatgaaagg actggctggc cgcaagaaaa agcgaagctt
      421 gacagcgccc ttggttcttc tgctgattcc actgcttgcc tactcagcta ctgttacccg
      481 tcaacgcgga ttggggcttt tactcaacgt cactttcgct gatgttggga aaacctatga
      541 ggttgagggg ggcaattgct ctgtcaacac cttggacgca ggcaaatggt gtgaagacta
      601 tgtggagtat gagtgcgtca ctctctctga gggtgaagag cctgatgact tggattgttg
      661 gtgctacgga gtagacaatg ttcgtgtcac ctacggaaga tgcaagagtg gtggttcacg
      721 aagatcgagg cgttctgccg tcataactcc acatgtagac aaaggactca ctactagaca
      781 ggaaaagtgg ctgcccacaa agattggcga acagcaattg cagaaagtgg aaaagtggat
      841 tatgagaaat cctctttatg cacttggagc ggtggcttta gcatactttg ttggcacatc
      901 aaatgtgcag agggtggtta ttgccatcct gctgctcggc attggaccag cctattcaac
      961 acattgcctt ggaatcccaa aaagagactt cataagggga ctcgatggaa acacctgggt
     1021 gtcagtggtc ttggaacagg gcagctgcgt gaccttgata gctgacaaca agccatccgt
     1081 ggacatttgg ctgagttcca tagtggttga cacgccaact cttgtgagga aagtttgcta
     1141 cgcgagttct gtgactgggt caaaagcatc tggagcttgt ccaacgatgg gagatgccca
     1201 catgtctgaa gaaggaaatg aggaatggga atgcaaaaga tcttactcag accgaggatg
     1261 gggcaatggt tgcgggctct ttggcaaagg gagtatcgtg gcatgtgcaa aattttcatg
     1321 cacacatgaa atggaggttt atcagataga cgccaccaag attgaataca ccatcagtgc
     1381 ccaggtccac tcgggagcaa agaaggatga ttgggtaaac cacacaaaat tggtgacctt
     1441 tgttccaacc acaggaacat caactgttgc ttttacaggc tatggaaatt ttggcttaga
     1501 gtgtcatgtc cagatgatgg tagacctcag caactcctat ctggtgaaag tagggactga
     1561 tgcatggctg gtcaacaagc aatgggttca cgacatcact ctcccttggc agagtggaac
     1621 aggaggacat tggagagaca agcacttcat ggttgatttt gaacaaccac atgcagtcac
     1681 tatgaaggct ttggtcctgg gtagtcagga aggggctctt agaacagctc tgtctggtgc
     1741 aatggttgtg gaactaaact ccaatagata ttccctcaaa ggaggtcatg tgacgtgcaa
     1801 ggcgtacatg agcaatctca tcttgaaagg atcaacctac tcaatgtgca aaaggggaat
     1861 gtcctttgcc aagcaaccag tcgagacaga tcatggaaca gcagtgatgc agataaaagt
     1921 tacaactgga gctccgtgca gaattccagt gattgcagca gattccatgg caggaacaga
     1981 gaaccgtggg agcgtcatca ctaccaaccc tattgctgcg tcaaacaatg atgaagtgct
     2041 agtggagatt agtccaccat ttggagaaag ttacatcatc gttggtaatg gagatgacaa
     2101 acttacatat cactggcaaa gatcaggaag caccattggg aacctgttca cagagacaat
     2161 gaaaggagct caacgcatga tcatcacagg tgagcactca tgggactttg gctcaaccgg
     2221 aggatttttc tcatccattg caaaagctgt acacacagtt tttggtgctg ccttccatgc
     2281 aatttttggt ggccttagtt ggataactaa gatactgatt ggagggctgc ttatctggct
     2341 gggtctcaat tctcggagca gttcaatgtc aatgggcttc atatgcgttg gagccttatt
     2401 gctagtgctg gccacaggag ttggagcaga agtgggttgc tccttgagtt ggaagcaacg
     2461 tgaaatgaag tgtggagatg gtgtttttgt ctttaaagat tctgatgatt ggttttctaa
     2521 ataccaatac atcccggaag atccaaaaac aatagccact ttgatttatc aagcccacca
     2581 ggatggacta tgtggcttga gttctgtcag cgatctagaa catcgaatgt ggtatgctag
     2641 agtcgatgag ataaacgcca tcttggacga aaatgaagtg gatctgacag tggttgtcca
     2701 agaatcagat gccgtgtatc tgcgaggatc gcatgctttt ccccggccaa aaagtgagct
     2761 gaagtatgga tggaaaactt ggggaaaaaa catcatcttt aacccatcca ggaaaaatgg
     2821 tacattcatc attgatggga aaagcaaagc agaatgcccc ttcaataaga gagtgtggaa
     2881 ctcaatacgg gttgaggagt ttggcacagg ggtttatcag acaagagtgt tcatgagacc
     2941 agaatttgat tataccaaac tgtgtgacac gggaaccttg ggagccgctg ttaaaggcag
     3001 tgtttcagct cacggagacc ccatgttctg gatggaatca gaagagatta atggcacatg
     3061 gatgatcaca gccctggaag cactaaatta ccgtgaatgt gaatggccta gttcacacac
     3121 attggatgga gcaaaagttg tagaatcaga catgtttatg cccaggagcc tcgctggacc
     3181 tattagtagg cacaaccaca tcccaggata caaagtgcag accagtggcc catggcataa
     3241 tgttccactt gaaataagaa gagaagagtg cccaggtacc actgttgtga tagatgaaaa
     3301 gtgtgatgat agagcaaagt cagtaagatc aacaacagat agtggaaaga tcataccaga
     3361 atggtgctgc cgcagctgca ccatgcctcc agttagcttc tgggggcctg acggctgctg
     3421 gtattccatg gaagtcagac caaaacatac taatgaagca catctggtga aatcttgggt
     3481 tgttgcttcc aaaggagatg ttgacccttt ttctctgggg cttctcatgc tgtttctctg
     3541 cagcgacatg tttctgatga agaggttctc catgagagcc atccttgttg gaagtctggt
     3601 catgctggga gcgatgacat tggggagcct gagctatctg gatctcctaa ggtatgccat
     3661 aacagttgga atgtacatgg ctgagataaa cagtggagga gatgtcacac acttggctct
     3721 gctagcggtt tttcgggtgc gggctggctt tgttagcatg ctggccctaa aacgactctg
     3781 gagccctaga gagaggtttg tggcaacatg tggaatcgtc atggtccagc ttgcattggg
     3841 agatctattg tcaactgaca tcatggaatg gctgaacgcg gccggcatgg cagtgcttat
     3901 catcaaatca attgttgaac ccaaacggtg caatgctgtg ttgcctctgc tttgcttgct
     3961 gaccccactg accatggttg agattcagag ggcagtgatg tttgtctgtt ccattgtgat
     4021 ctttgtcaca atttggcaga ctgacagcgt ctcaaccaga aaaaccatcc ccttggttgc
     4081 tctgactgtt tgttccttct ttaaatggac aagtcctttt ttaggcatag tctgctatct
     4141 tgcattcaca cgccttcccc agcgatcttg gcctcttgga gagaccatgg ctgctgttgg
     4201 actggtagga gtgcttgctg gcatgggatt gaaggacatg aatggaatgc ttgggccagt
     4261 ggctgtgggt ggagtgctac taattgtaat gagcctttca ggaaaggttg acgggctggt
     4321 aatcaagaaa gtggctgatg tgacctggga tgaagatgct gagattagtg gagcgtcgca
     4381 ccgttatgat gtggaacaaa ctgacacagg tgagttcaag ttacgaaatg aggaacctgc
     4441 cccgtggatt caggtggctg ttttgacgat agccatcctt agtgcagcca tacatccagc
     4501 ttgtcttgct gtggtcacaa ttggctggtt tgcctggcaa aagacaacaa cccgcagcgg
     4561 cgtgctgtgg gacataccaa cagttgtccc cccagaggag gtcagttacc tggaagacgg
     4621 agtttacact atcaaccaaa acagcttttt gggccttgct caaaagggag ttggagtggt
     4681 gagggatgga gtgtttcaca ccatgtggca tgtgacccgt ggggcttttt tgctccatgc
     4741 aggaaaaaga atgaccccat catgggcaaa tgtgaaggaa gatctcatct cttatggcgg
     4801 tggctggaag ctggatgcca aatgggacgg ttctgaagag gtgcagctca tagctgtatc
     4861 ccctgggaaa gtgcctgtga atgtgcaaac cacgcccagt gtctttcaat taaaaaatgg
     4921 aaaagaaata ggagccgtca atcttgacta tcccagtggt acctctggtt cacccatttt
     4981 gaacaaaaat ggagatgtca ttggcctcta tggaaatgga atattgattg gaaacaacac
     5041 ttatgtgtcg gccattgcac agagtgacag tgttgaggag ggaggaactg aacagctcca
     5101 agacattcca acaatgttaa aaaaggggat gctgacagtc ctggactttc acccaggagc
     5161 tggcaagaca cgcatttacc ttccacaaat attgaaagaa tgtgaaaagc ttaaattgaa
     5221 gaccttggtg ttggccccca cacgagtcgt tctcagtgaa atgcgagagg ccatgccaaa
     5281 aatgagcatc aaataccata cgcaagcatt ctctaacaca agcactggaa aggaaattat
     5341 tgatgctatg tgccacgcca ccttgaccca ccgcatgtta gagcccacta gagtcactaa
     5401 ttgggaagtt gtgataatgg atgaggccca ttttatggac ccggccagca ttgcagcaag
     5461 aggctgggcg gcccatagat ccagggctcg ggagtgtgcc accatattca tgtcagccac
     5521 ccctcctggg acaagcaatg aatttccaga gtcaaatggc atgattgaag acatcaagaa
     5581 agatgtgcca tctgaaccat ggacaaaagg acatgaatgg attctggagg acaaacggcc
     5641 cactgcctgg tttctccctt ccattaggat agctaattcc atagcaaatt gcctccgcaa
     5701 agctgacaga acagttgtgg tgttgaatag aaagaccttt gaaaaagagt accccacaat
     5761 aaagtccaaa aagcctgact tcatactagc tactgacata gctgaaatgg gagccaatct
     5821 gaaagtggaa cgagtcatcg actgccgtac agcttacaag ccaattttgg ttgatgatgc
     5881 cacgaaagtc atggtgaaag ggccccttcg catatcagcc tcatcagctg cacagcggcg
     5941 tggaaggatt gggagagatc ccaacagaga cactgatact tatatctatg gagattcaac
     6001 aactgaagac aatgggcact acgtctgctg gacagaaggt tcaatgctct tggacaatat
     6061 ggaaatcagg aatggcatga tcgctccgtt atacggggta gagggcacca agacaacaac
     6121 aagtccgggg gaaacacgac taagagagga tcaacggaaa gtgttccgag agctggtcaa
     6181 gagacttgac atgccagttt ggctgtcatg gcaggttgcg aaagcaggtc tcaaggtgca
     6241 ggacagaagc tggtgctttg acggtgagga tgataatacc ctgcttaatg acaatggaga
     6301 gccaattcta gccaggagcc caggaggagc caagaaacca ctgaaacccc gatgggttga
     6361 caccagggta tgcagtgata atgcatcatt aattgatttc atcaaatttg ctgaaggcag
     6421 acgctctgct agcgggatct tgttaggctt acaaggattt cctgagttcc tgtctggaaa
     6481 aatgcgggaa gcgatcgaca cagtcacagt tctatatacc agtgacaccg gaagtagagc
     6541 ctacaaacat gcactatcaa tgatgcctga agccacgaca atttttttac tggtgatgct
     6601 ggctattata tgcacatctg gggtcatcat gtttttttta gctccaaaag gactaagcag
     6661 gatgtcaatg gcaatgatga caatgctggt atctgcttat cttatgtcat tgggaggaat
     6721 gaaccctgtc cagatttctt gtgtcatgtt ggtgtttttc attttcatgg tggtcctaat
     6781 accagaaccg ggcacacaga ggtctaccta tgacaatcaa atcatttact tgttggtagg
     6841 ggtgctgagc ttaatcctct tggtggctgc aaatgagatg gaactgctgg aaaaaacaaa
     6901 aagggacatc tttggagctg tggtggttga ggaggctaag agatggacat tccctgagtt
     6961 cgacctacgc ccaggagcag cctggactgt ttacgtcggg cttgtcactt tggtaacccc
     7021 catgcttcat cattggataa aaattgatta cgggaacatt tctttgtctg gcataacaca
     7081 aaatgcacaa gtactgggac tcatggatag aggcataccc ttcatcaaaa tgaacatgtc
     7141 agtggtcatt ctccttttga gtgcatggaa cggaataact ttgcttccac tttttgcagg
     7201 catgggagca gctgcactcc attggggttt catcttacct ggactccggg cacaggccgc
     7261 caaagctgca cagaaaagag tttaccatgg tgtggccaag aatcctgtag ttgatgggaa
     7321 tccaacagtg gacattgatg acgctcctgg catgcctgcc atgtatgaaa agaaattagc
     7381 cttagtgatc ttgctagcac tgtcaattct gaacttggtt ttaaccagaa cccccttcgc
     7441 aacagctgaa atggttgtgc tcggttcagc agcggtggga ccactcattg aaggcaacac
     7501 caacgcttat tggaatggac ccattgctgt ggcattttca ggactgatga ggggaaacta
     7561 ctatgcaacc attggacttg cctacaatgg atggttagcc aaacagacaa ggagaggcag
     7621 agcagctgga gtgaccctgg gggaagtttg gaagaggcag ctaaacatgt tagggaaaca
     7681 agaatttgag aggtacaaag tgtcagacat cactgaagtg gaccggactg cagccaggcg
     7741 ttatttgaaa gaaggacgaa cagatgtggg aatcagcgtc tctcgaggag cagccaaaat
     7801 cagatggctt cacgagcgcg gttacctcag aattacggga cgtgtcctag accttgggtg
     7861 cggacgcggt ggatggtcat attatgccgc cgcgcagaag gaagtcatga gcgtcaaagg
     7921 ctacacacta ggaattgagg gacatgagaa accaatccac atgcaaacat tgggatggaa
     7981 catcgtcaag ttcaaagata agtcgaatgt gttcaccatg ccaaccgaac caagtgatac
     8041 cttactttgt gacataggcg agtcttcatc aaaccccttg gttgagaggg acagaaccat
     8101 gaaagtattg gaaaattttg aacgctggaa acacgtaaac acagaaaatt tttgtgtcaa
     8161 ggtgttggct ccttatcatc cagatgtgat tgaaaagttg gaaagactgc aactgaggtt
     8221 tgggggtgga attgtgagag ttccattttc cagaaattcg actcatgaaa tgtattatat
     8281 atcaggagct cggaacaaca tcactcacat ggtcaacaca acatcaagga gtttgctaag
     8341 aagaatgact cggcctagtg ggaaggccgt catagaagga gacgtgttcc ttcccaccgg
     8401 aacgcgaagt gtggccagtg aagcgggccc tatagatcat gaggcgctca agcttagagt
     8461 tgaccaaatc aaggcagaat actcaaggac ttggacacat gattcaaacc acccttaccg
     8521 gacatggcat tatctaggaa gttacctatg caaggcaact ggcagctcat cttcaatgat
     8581 caatggcatt gtcaaaatgt tgtctatgcc atgggacaaa ttcgaatctg tgactcttct
     8641 ggccatgact gacacgactc cgtttgggca gcaaagggtg tttaaagaga aagtggacac
     8701 aaaagctccg cctccacctc caggaacacg cgcaatcatg cgcgtcgtca atgcctggtt
     8761 gtttcaacac ttggcccgca agaagaagcc ccgcatttgc acacgcgaag agttcgtggc
     8821 taaggttcga agccatgccg ctctcggagc gtatctggaa gagcaagaca aatggaagag
     8881 tgcaagtgag gctgttcagg atccacagtt ctggaaactg gttgatgatg agaggaaact
     8941 gcatctgcaa ggccaatgcc ggacatgtgt gtacaacatg atggggaaac gtgaaaagaa
     9001 accttctgaa tttggcaaag caaaaggaag tagagcaatt tggtacatgt ggctaggggc
     9061 tagattcctg gagtttgaag cattgggatt cctaaatgaa gaccactggg tgtcccgaga
     9121 gaactcaggg ggaggagtgg aaggaacagg cttacagtac cttggctaca tactgaagga
     9181 actgggtggc aaaacggggg gaaacatgta tgcagatgac acggctggct gggacacaag
     9241 aatcacggaa gaagatctgg aggatgagca agagatccta aagtacatgg atgaaaaaca
     9301 caagaaactg gcttgggctg tgacggagtt ggcatacaaa aacaaggtgg tcaaagttat
     9361 gcggcctggc cctggggggt taactttcat ggacatcatt tcaagaaggg atcagagggg
     9421 ttctgggcaa gtggttactt atgccctgaa caccgtaacc aacctcaaag ttcaacttat
     9481 ccgtatggca gaagcagagc atgtcattac aaattttgat gttgacacag tcagtcagaa
     9541 gaccctgcag gacttgagat gttggcttga cagatttggg gtagatcggc tgtccaggat
     9601 ggcagtcagt ggtgatgatt gtgtggtgaa acccattgat gaccaattcg ctgatgcact
     9661 gacccacttg aactccatgt caaaaattag aaaagacata gatgactgga aaccatcaca
     9721 aggctgggcc tcttgggagg atgtcccatt ctgctcccac cacttccatg aactgatcct
     9781 aaaagatggg cggtcaataa tagcaccatg ccgtgaccag gatgaactca tagggagggc
     9841 tcgcgtgtct cctggaaatg gatggatgat cagagaaaca gcctgcctca gtaaggctta
     9901 cgcgcaaatg tggctgttga tgtacttcca ccgcagagac cttagagtta tggccaatgc
     9961 aatcaactcg gccgtccctg tggattgggt tccaactgga aggacaacat ggtctattca
    10021 tggaaaggga gaatggatga ccactgaaga catgctgcag gtgtggaaca gagtctggat
    10081 agaagacaat ccacatcaga ctgacaagac accagttact gagtggagag acattcccta
    10141 tctgccaaag tcaattgaca agacatgtaa ctcgctcgtt ggaactacac aacgagcttc
    10201 ctgggctaga gacatcaaac acacagtcca cagaatccgt ggacttgttg gaaatgaaaa
    10261 atacacagac tacctagcca ccatggacag attcagggaa ctcgaggaga gtggccctgg
    10321 agaagtcttg tggtaaattc aacaaaattc aagaaaccgg gatacaaact acggatccag
    10381 aaccggactg gatcacctat tgaataaaac cgggatacaa acaacggaga ggaccggacc
    10441 tctcaccctg taaaaccggg atataaacga gtaagcagga ccggacctgc tttcagagtc
    10501 agcccatcat gtgatgccat ggctaaactg tgaggccatg ctggctggga cagccgcgac
    10561 cacccgcgta aaggggttcc tggtaggctc aaaccagggt aaaaagtatt gggagcctcc
    10621 gcccaccgtt accgcgcacg gtgggaaaga tggggtctag aggttagagg agaccctccc
    10681 gagcacacat agcggaccat attgacgcca gggaaagacc ggagacactc cttgattctc
    10741 acctttctcg ccctaaagca cagattgctt gaatgcaggg cggggaagtt gagaaccaac
    10801 tagtgtct
//
