# Supplementary material for: Mosquito-independent milk-associated transmission of zoonotic Wesselsbron virus in sheep
Source: PLoS Pathog. 2024 Dec 9;20(12):e1012751. doi: 10.1371/journal.ppat.1012751 (PMC11658706; doi:10.1371/journal.ppat.1012751)
Supplement: S4 Appendix — (GB) [file ppat.1012751.s007.gb]

LOCUS       WSLV_SAH177            10814 bp ds-DNA     circular     16-OCT-2024
DEFINITION  .
ACCESSION   urn.local...di-ic4xfed
KEYWORDS    .
SOURCE      
  ORGANISM  .
FEATURES             Location/Qualifiers
     misc_feature    1..118
                     /note="Geneious type: 5'UTR"
                     /standard_name="5' UTR"
     misc_feature    119..10336
                     /note="Geneious type: CDS"
                     /standard_name="CDS (polyprotein)"
     misc_feature    959..2428
                     /note="Geneious type: gene"
                     /standard_name="E"
     misc_feature    2429..3487
                     /note="Geneious type: gene"
                     /standard_name="NS1"
     misc_feature    3488..4168
                     /note="Geneious type: gene"
                     /standard_name="NS2a"
     misc_feature    4169..4555
                     /note="Geneious type: gene"
                     /standard_name="NS2b"
     misc_feature    4556..6424
                     /note="Geneious type: gene"
                     /standard_name="NS3"
     misc_feature    6425..6871
                     /note="Geneious type: gene"
                     /standard_name="NS4a"
     misc_feature    6872..7615
                     /note="Geneious type: gene"
                     /standard_name="NS4b"
     misc_feature    7616..10336
                     /note="Geneious type: gene"
                     /standard_name="NS5"
     misc_feature    10337..10814
                     /note="Geneious type: 3'UTR"
                     /standard_name="3' UTR"
ORIGIN      
        1 agtatattct gcgtgctaat cgttcgacgt tagtccgtgg agtgagcttc tattagagtc
       61 gttaacacgt ttgaataatt tctactgaaa ggagtagaag aaaggagatt cattcccaat
      121 ggcaacaaag gggatgaata agtctcgggc tcgatcccga ggcgtcaata tggtagcggc
      181 tagagtgaag aacctagccg ttaaagtaaa aaacaaaaca aaacaaagtg caagaggttt
      241 gcgagggttc ctcttgtttc tagtggccca aattttctgg gctagaaaac taaccccgca
      301 ggttaaaaga ttgtggagaa tggtggacaa agtgcaaggt ctccggatcc tgaagaacat
      361 taggaacatc gttaccaatc tgatgaaggg actggctggt cgcaagaaaa agcgaagctt
      421 gacagtaccc ttggtccttt tgctgattcc actgattgct tactcagcta ctgtcacccg
      481 tcaacgcgga ttggggcttt tgctcaacgt cacttttgct gacgttggga agacctatga
      541 ggttgagggg ggcaattgct ctgtcaacac tttggatgcg ggcaaatggt gtgaagatta
      601 tgtggagtat gagtgcgtca ctctctctga gggtgaagag cctgacgacc tggattgttg
      661 gtgctacgga gtggacaatg tccgtgtcac ctatggaaga tgcaagagtg gtggttcacg
      721 aagatcgagg cgctctgccg tcataactcc acatgtagac aaaggactta ctactagaca
      781 ggaaaagtgg ctgcccacaa agattggaga acagcaactg cagaaagtgg aaaaatggat
      841 tatgaggaat cctctctatg cacttggggc ggtggcttta gcatactttg ttggcacatc
      901 aaatgtgcag agggtagtta ttgccatctt gcttcttggc attggaccag cttattcaac
      961 acactgctta ggaattccaa aaagggactt cataagggga cttgatggaa acacctgggt
     1021 gtcagtggtt ttagaacagg gcagctgcgt gactttgata gccgacaaca agccatcagt
     1081 agatatttgg ctgagttcca tagtggttga tacgccaact cttgtgagga aagtttgcta
     1141 tgcgagctct gtgactggat cgaaagcaac tggagcctgt ccaactatgg gagacgccca
     1201 catgtctgaa gaaggaaatg aagaatggga atgcaaaaga tcatactcgg accgaggatg
     1261 gggtaacggt tgtgggcttt ttggtaaagg aagcattgtg gcatgcgcaa aattttcatg
     1321 cacacatgaa atggaggttt atcagataga tgccactaag attgaatata ccatcagtgc
     1381 ccaagttcac tcgggagcca agaaagatga ttgggaaaat cacacaaaat tggtgacttt
     1441 tgttccgacc acaggaacat caactgttgc ttttacaggc tatggaaact ttggcttaga
     1501 gtgtcacgtt cagatgatgg tggacctcag caattcctat ctggtgaaag taggaactga
     1561 tgcctggctg gtcaacaaac aatgggttca cgatattact ctcccatggc agagtggaac
     1621 aggaggacat tggagagaca agcatttcat ggttgacttt gaagaaccac atgcagtcac
     1681 tatgaaggcg ttggtcctgg gtagccaaga aggggctctt agaacagctc tgtctggtgc
     1741 aatggttgtg gaactaaatt ctaatagata ttcccttaaa ggaggtcatg tgacgtgtaa
     1801 ggcgtacatg aacaatctca tcctgaaagg ttcaacctac tcaatgtgca aaagagggat
     1861 gtcctttgct aagcaaccag ttgagacaga ccatggaaca gcagtgatgc agataaaagt
     1921 tacaactgga gctccgtgca gaattccagt gattgcagca gattccatgg cgggaacaga
     1981 aaaccgtgga agcgtcatca caaccaatcc tattgctgcg tcaaacaatg atgaagtgtt
     2041 ggtggagatc agtccaccat ttggagagag ttacatcatc gttggtaatg gagatgataa
     2101 acttacatac cactggcaaa gatcaggaag caccatcggg aatctgttca cagagacaat
     2161 gaaaggagcc caacgcatga ttatcacagg tgagcactcg tgggactttg gctcaaccgg
     2221 aggatttttc tcatccattg caaaagctgt gcacacagtc tttggtgctg ccttccatgc
     2281 aatttttggt ggtctcagtt ggataaccaa gatattgatt ggagggttgc tcatctggct
     2341 gggtctcaac tctcggagta gttcaatgtc aatgggcttc atatgcattg gagccttgct
     2401 gcttgtgctg gccacaggag ttggagcaga agtgggttgc tccttgagtt ggaagcaacg
     2461 tgaaatgaaa tgtggggatg gtgtttttgt ctttaaggat tctgatgatt ggttttccaa
     2521 ataccagtac attccagaag atccaaaaac aatggccacc ttgattcatc aagcccacca
     2581 ggatggacta tgtggtttga gttctgtcag cgacctggaa catcgaatgt ggtattctag
     2641 agtcgacgag ataaacgcca tcttggatga aaatgaagtg gatctcacag tggttgtcca
     2701 agaatcagat gccgtgtacc tgcgaggatc gcatgctttc cctcggccaa aaagtgaatt
     2761 gaagtatgga tggaagactt ggggaaaaaa catcatcttt aatccatcta gaaaaaatgg
     2821 tacattcatc attgatggaa aaagtaaagc agaatgcccc ttcaacaaga gagtgtggaa
     2881 ctcaatacgg gttgaggagt ttggcacagg agtttaccag acaagagtct tcatgagacc
     2941 ggaatttgat tacaccaaac tgtgtgacac gggaactttg ggagctgctg ttaaaggtag
     3001 cgtttcagct cacggagacc ccatgttctg gatggaatca gaagagatca atggcacatg
     3061 gatgatcacg accttggaag cattaaatta ccgtgagtgt gaatggccta gttcacacac
     3121 actggatgga gcaaaagtgg tggaatcaga catgttcatg cccaggagcc ttgctggacc
     3181 catcagcaag cacaaccaca ttccaggata caaggtgcaa actagtggcc catggcacaa
     3241 tgtcccactt gaaataaaaa gagaagagtg cccaggcacc actgttgtgg tagatgagaa
     3301 gtgcgatgat agagcaaagt cagtaagatc aacaacagat agtggaaaga tcatacctga
     3361 atggtgctgc cgcagttgca ccatgcctcc agtgagtttc tgggggcctg acggctgctg
     3421 gtattccatg gaagttaggc caaaacacac caatgaagca catctggtga aatcctgggt
     3481 tgttgcttcc aaaggagatg ttgacccttt ttctctgggg cttctcatgt tgtttctctg
     3541 cagcgacatg ttcctgatga agaggttctc catgagagct attctagttg ggagtctggt
     3601 catgctggga gcgatgacat tggggagcct gagttatctg gatctcctaa ggtatgccat
     3661 aacagttgga atgtacatgg ctgagataaa cagtggagga gatgtcacac atctggctct
     3721 gctagcggtt tttcgggtgc gggctggctt tgttagcatg ctggccctaa aacgactttg
     3781 gagccctaga gagggatttg tggcaacatg tggaattgtc atggtccagc ttgcattagg
     3841 agacatattg tcaactgaca tcatggaatg gctgaatgcg gccggtatgg cagtgctcat
     3901 catcaaatca attgttgaac ctaaacggtg taatgctgtg ttgcctttgc tttgcttgct
     3961 gaccccactg actgtggccg aaatacaaag ggcagtgatg tttgtctgtt ccattgtgat
     4021 ttttgtcaca gtttggcaga ctgacagcgt ctcaaccaga aaaaccatcc ccttggttgc
     4081 tctgactgtt tgctctttct tcaaatggac tagccccttt ttaggcatag tttgctatct
     4141 tgcattcaca cgccttcccc agcgatcttg gcctcttgga gagaccatgg ctgctgttgg
     4201 gctggttgga gtgcttgctg gcatgggact gaaggacatg aacggaatgc ttggaccagt
     4261 ggccgttggt ggagtgttac taattgtaat gagtctttca ggaaaggttg atgggctggt
     4321 aatcaagaaa gtggctgacg tgacctggga tgaggatgct gagattagtg gagcatcaca
     4381 ccgttatgat gtggaacaaa ctgacacagg tgagttcaag ttacgaaatg aagaacccgc
     4441 cccctggatt caggtggctg tcttgacaat agctatcctt agtgcagcca cacatcctgc
     4501 ttgtcttgcc gtggtcacaa ttggctggtt tgcctggcaa aagacaacaa cccgcagcgg
     4561 cgtgctgtgg gacataccaa cagttgtccc tccagaggag gtcagttatc tggaagatgg
     4621 agtctacact atcaaccaaa acagcttctt gggccttgct cagaaaggag tgggtgtggt
     4681 gaaggatgga gtgttccata ccatgtggca tgtgacccgt ggagcttttt tgctccatgc
     4741 aggaaaaaga atgactccat catgggcaaa tgtgaaagag gatctcattt cttatggtgg
     4801 tggctggaag ctagatgcca aatgggacgg ttctgaagaa gtgcagctta tagctgtgtc
     4861 ccctggaaaa gttcctgtga atgtgcaaac cacgcccagt gttttccaac tgaaaaacgg
     4921 aaaagaaata ggagccgtta atcttgacta tcctagcggt acctctggct caccaatatt
     4981 aaacaaaaat ggagatgtca ttggcctata tggaaatgga atattgattg gaaataacac
     5041 ctacgtctcg gcgattgcac aaagtgacag cgtggaggaa gggggaactg aacagctcca
     5101 agacattcca acaatgttaa aaaaggggat gcttacagtc ctagacttcc atccaggagc
     5161 tggcaagaca cgcatttacc ttccacaaat cttaaaagaa tgtgaaaagc ttaaattgaa
     5221 gaccttggta ttggctccca cacgagtcgt tctcagtgaa atgcgagagg ccatgccaaa
     5281 gatgagcatc aagtaccaca cgcaagcatt ctctaacaca agcaccggaa aggaaattat
     5341 tgatgccatg tgccatgcca ctctgaccca tcgcatgtta gagccaacca gagtcaccaa
     5401 ttgggaagtc gtgataatgg atgaggccca ttttatggac ccggccagta ttgcagcaag
     5461 aggttgggca gcccacagat ccagggctcg ggagtgtgcc accatattca tgtcagctac
     5521 ccctcctggg acaagcaatg aatttccaga gtcaaatggc atgattgaag acgtcaagaa
     5581 agatgttccc tctgaaccat ggacaaaagg gcatgaatgg attttagagg acagacgccc
     5641 tactgcttgg tttctcccct ccatcaggat agccaattct atcgcaaact gcctccgtaa
     5701 ggctgacaga acagtggtgg tgctgaatag aaagaccttt gaaaaagagt atcccacaat
     5761 aaagtcaaaa aagcctgact tcatactggc cactgatata gctgaaatgg gagccaactt
     5821 gaaagtggag cgagtcatcg actgccgcac agcttacaag ccaattttgg ttgatgatgc
     5881 cacgaaagtc atggtcaaag ggcccctgcg catatcagcc tcatcagctg cacagcggcg
     5941 tggaaggatt gggagagatc ccaacagaga cactgacacc tacatttatg gagactcaac
     6001 aactgaggac aatgggcact atgtctgttg gacagaaggt tcaatgctct tggacaatat
     6061 ggaaatcagg aacggcatga tcgccccgtt atacggagtg gaaggcacca aaacaacaac
     6121 aagtccggga gaaacacgac taagagaaga ccaacggaaa gtgttccgag agctggtcaa
     6181 gagacttgac atgccggttt ggttttcatg gcaggtcgcg aaggcaggtc tcaaggtgca
     6241 ggacagaagc tggtgttttg atggtgagga tgacaacacc ttacttaatg acaatggaga
     6301 gccaatttta gccagaagcc caggaggagc caaaaaaccg ctgaagcccc gctgggtcga
     6361 caccagggta tgcagtgaca atgcatcatt aattgatttt atcaaatttg ctgaaggccg
     6421 acgttctgct agcgggattt tgttaggctt gcaaggattt cctgaatttc tgtctgggaa
     6481 aatgcgggaa gcgatcgaca cagtaacagt cctatacact agtgacactg gaagtagagc
     6541 ctacaaacac gcactagcaa tgatgcccga agctacaaca attttcctac tggtgatgct
     6601 ggctatcatt tgtacatctg gggtcatcat gttttttttg gctccaaaag gactaagcag
     6661 gatgtcaatg gcaatgatga caatgctggt gtctgcctat cttatgtcat tgggaggaat
     6721 gaaccctgtc cagatttctt gtgtcatgtt ggtatttttc attttcatgg tggtgctaat
     6781 tccagaaccg ggcacacaga gatctaccta tgacaatcaa atcatctact tgttggtagg
     6841 ggtgctgagc ttaattctct tagtggccgc aaatgaaatg gaactgctgg aaaaaacaaa
     6901 aagggatatt tttggagctg tggtggtcga ggaggctaaa agatggacat ttcctgagtt
     6961 cgacctacgc ccaggagcag cctggactgt ctacgtcggg cttgttactc ctggtaaccc
     7021 catgctccac cattggataa aaattgatta cgggaacatt tctctgtctg gcataacaca
     7081 aaatgcacag gtgctgggac tcatggatag aggcataccc ttcatcaaaa tgaacatgtc
     7141 agtggtcatt ctcctcctga gtgcatggaa tggaataact ctgctaccac ttttcgcagg
     7201 tatgggagca gctgcactcc attggggttt catcctaccg ggactccgag cacaggccgc
     7261 taaagctgca caaaaaagag tttaccatgg ggtggcaaag aatccagtgg ttgatgggaa
     7321 tccaacagtg gatattgatg atgctcctgg catgccggcc atgtatgaaa agaaattggc
     7381 cttggtgatt ttgctggcgc tttcaatctt gaacttggtt ttgaccagaa ccccctttgc
     7441 aacggctgaa atggttgtgc taggctcagc ggcggtagga ccactcattg agggcgacac
     7501 caatgcttat tggaatggac ctattgctgt agcgttttca ggattgatga gaggaaacta
     7561 ctatgcaacc attggacttg cctacaatgg atggttggcc aaacagacaa ggagaggcaa
     7621 agcagctgga gtgaccctgg gggaagtttg gaagaggcag ctgaacatgt tagggaaaca
     7681 agaatttgag aggtacaaag tgccagacat tactgaagtg gaccggaccg cagctaggcg
     7741 ttacctgaaa gaaggacgaa cagatgtggg aatcagcgtc tctcgaggag cagccaaaat
     7801 cagatggctt cacgagcgcg gctacctcag aatcacagga cgtgtcctgg accttggatg
     7861 cggacgcggt ggatggtcat attacgctgc cgcgcagaag gaagtcatga gcgtcaaagg
     7921 ttacacacta ggaattgagg gtcatgagaa accaatccac atgcaaacat tgggatggaa
     7981 cattgtcaag ttcaaagata agtcaaatgt gttcaccatg ccaactgaac caagtgacac
     8041 cttactctgt gacataggtg agtcttcatc aaatcccttg gttgagaggg acaggaccat
     8101 gaaagtgttg gaaaattttg aacgatggaa acacgtgaac acagaaaatt tttgtgtcaa
     8161 agtgttggct ccctatcatc cagatgtgat tgagaagctg gaaagactgc aattgaggtt
     8221 tggtggtgga attgtgaggg ttccattttc cagaaattcg actcatgaaa tgtactacat
     8281 atcaggagcc cggaataaca tcactcacat ggtcaacaca acatcaagga gtttgctaag
     8341 aagaatgact cggcctagtg ggaaagccat catagaaggg gacgtgtttc ttcccactgg
     8401 aacgcgaagc gttgccagtg aagcgggcac catagaccat gaggcgctca agctcagagt
     8461 tgaccagatt aaggcagagt actcaaagac ttggacacat gattcaaacc acccatatcg
     8521 aacatggcat tatctaggaa gttacctatg caaggcaact ggcagttcat cttcaatgat
     8581 caatggcatt gtcaaaatgc tgtcgatgcc atgggacaaa ttcgaatctg tgactcttct
     8641 ggccatgact gacacaaccc cgtttgggca gcaaagggtg tttaaagaga aagtggacac
     8701 aaaagccccg cctccacctc caggaacacg tgcgatcatg cgtgttgtca atgcttggtt
     8761 gttccaacac ctcgctcgta agaagaagcc ccgcatttgc acgcgtgaag agtttgtggc
     8821 caaagttcgt agccatgccg cccttggagc gtatctcgaa gagcaggaca aatggaagag
     8881 tgcaagtgag gctgtccagg atccacagtt ctggaaactg gttgatgatg agaggaagct
     8941 gcatctgcaa ggccaatgcc ggacatgtgt gtacaacatg atggggaaac gtgaaaagaa
     9001 accctctgaa tttggcaaag caaagggaag cagggcgatc tggtacatgt ggctaggagc
     9061 tagattcctt gagtttgaag cactgggatt cttaaatgaa gaccactggg tgtcccgaga
     9121 gaactcaggg ggaggggtgg aaggaacagg cttacagtac cttggctaca tactgaagga
     9181 actgggtggc aaaacaggag gaaacatgta tgcagatgac acagccggat gggacacaag
     9241 gatcacggaa gaagacctgg aggatgagca agagattcta aaatacatgg atgaaaaaca
     9301 caaaaaactg gcttgggctg tgacggagtt ggcatacaaa aacaaggtag tcaaagtgat
     9361 gcgtcctggc cctggagggt tgaccttcat ggacattatt tcaagaaggg atcaaagagg
     9421 gtccgggcaa gtggtcactt atgccctgaa caccgtgact aatcttaagg ttcaactcat
     9481 acgcatggcg gaggcagagc atgtcattac aaattttgat gttgacacag ttagccagaa
     9541 gaccctgcag gacttgagat gctggcttga cagatttggt gcagatcgct tgtccaggat
     9601 ggcagtcagt ggtgatgact gtgtagtgaa gcccattgat gaccaattcg ccgatgcact
     9661 gacccacttg aattccatgt caaagattag gaaagatata gatgactgga aaccatccca
     9721 aggctgggcc tcgtgggagg atgtcccatt ctgttcccac cacttccatg aactgatcct
     9781 aaaggatgga cggtcgataa tagcaccatg ccgtgatcag gatgagctca tagggagggc
     9841 ccgtgtgtcc cctggaaatg gatggatgat cagagaaaca gcctgcctta gcaaggcata
     9901 tgcacaaatg tggctgttga tgtatttcca ccgcagagac cttagagtta tggccaacgc
     9961 aatcaactcg accgttcctg tggattgggt tccaactgga aggacaacat ggtctattca
    10021 tggaaaggga gaatggatga ccactgaaga catgctgcag gtgtggaaca gagtttggat
    10081 agaagacaat ccacatcaga ctgacaaaac accaatcact gagtggcgag acattcctta
    10141 tctgccaaag tcaattgaca agacatgcaa ctcactcgtt ggaaccacac aacgagcttc
    10201 ctgggctaga gatatcaagc acacagtcca tagaatccgt ggacttgttg gaaatgaaaa
    10261 atatacagac tatctagcca ctatggacag attcagggaa ctcgatgaga gtggccctgg
    10321 agaagtcttg tggtaaattc aacaaaattt aagaaaccgg gatacaaacc acggatccag
    10381 aaccggactg ggtcacctat tgaataaaac cgggatataa accacggaga ggaccggacc
    10441 tctcactctg taaaaccggg atataaacga gcaagcagga ccggacctgc ttttagagtc
    10501 agcccatcat ttgatgccat ggctaagctg tgaggccatg ctggctggga cagccgcgac
    10561 cacccgcgca aaggggttcc tggtaggctc aaaccagggt aaaaagtatt gggagcctcc
    10621 acccaccgtt accgcgcacg gtgggaaaga tggggtctag aggttagagg agacccattc
    10681 cctcccgagc acacatagcg gaccatattg acgccaggga aagaccggag acactccttg
    10741 attctcacct ttctcgccct aaagcacaga ttgcttgaat gcagggcggg gaagttgaga
    10801 accaactagt gtct
//
