# Supplementary material for: Mosquito-independent milk-associated transmission of zoonotic Wesselsbron virus in sheep
Source: PLoS Pathog. 2024 Dec 9;20(12):e1012751. doi: 10.1371/journal.ppat.1012751 (PMC11658706; doi:10.1371/journal.ppat.1012751)
Supplement: S5 Appendix — (XLSX) [file ppat.1012751.s008.xlsx]

## Sheet: Figure 1
Panel B. Body Temperature of rS999 group (°C)													Panel C. Clinical scoring rSA999 group
	Ewes					Lambs								Ewes					Lambs
dpi	#1	#2	#3	#4	#5	L1	L2	L3	L4	L5			dpi	#1	#2	#3	#4	#5	L1	L2	L3	L4	L5
-1	39.9	39.8	39.1	39.5	39.7	39.9	40	39.9	40	39.8			-1	0	0	0	0	0	0	0	0	0	0
1	39.3	39.1	39.3	39.3	39.1	39.8	40.1	39.7	40.1	40			1	0	0	0	0	0	0	0	0	0	0
2	41	41.3	41.1	40.5	40.9	39.9	39.8	39.8	39.9	39.9			2	2	2	2	2	3	0	0	0	0	0
3	41.2	40.9	40.4	41.6	41.2	39.2	39.4	39.8	39.5	39.8			3	3	3	3	3	4	0	0	0	0	0
4	41.5	40.1	41.2	40.8	40	39.2	39.5	39.5	39.6	39.8			4	5	3	3	3	3	1	0	0	1	1
5	41	39.9	40.1	40.7	39.2	39.4	39.7	39.4	39.6	39.3			5	3	3	3	3	2	1	0	0	0	0
6	40.7	39.4	41.4	41.2	39.2	39.2	39.7	39.7	39.7	39.4			6	2	1	4	3	0	0	0	0	0	2
7	40.8	39.3	40.1	39.7	39.4	39.6	39.7	39.2	39.9	40.3			7	3	1	1	3	1	0	0	0	0	4
8	39.7	39.6	39.7	39.3	39.6	39.4	40.5	39.5	39.9	41.3			8	3	0	0	1	0	0	2	0	0	5
9	39.7	39.1	39.1	39.2	39.2	39.7	41.5	39.5	39.6	41			9	0	0	0	0	0	0	2	0	0	4
10	40	39.6	39.1	39.4	40.3	39.6	40.9	39.5	39.6	38.6			10	0	0	0	0	0	0	2	0	0	7
11	40.1	39.9	39.5	39.4	40.4	39.6	40	39.7	39.8				11	0	0	0	0	1	0	2	0	0
12	40.5	39.5	39.2	39.6	40.2	39.7	39.6	39.4	40.1				12	2	0	0	0	0	0	0	0	0
Panel D. Body Temperature of SAH177 group (°C)													Panel E. Clinical scoring SAH177 group
	Ewes					Lambs								Ewes					Lambs
dpi	#6	#7	#8	#14	#10	L6	L7	L8	L14	L10	L10.2		dpi	#6	#7	#8	#14	#10	L6	L7	L8	L14	L10	L10.2
-1	39.6	39.4	40.1		39.2	40	40.2	40.3		40	40		-1	0	0	0		0	0	0	0		0	0
1	39.4	39.5	39.9	39.4	39	40.2	40	40.2	40.4	40.1	39.7		1	0	0	0	0	0	0	0	0	0	0	0
2	40.5	39.2	41.4	39.3	41.3	39.8	40	39.9	39.8	39.7	39.7		2	1	0	2	0	2	0	0	0	0	0	0
3	41.4	39.5	41.7	40.1	41.2	40	40.2	39.9	40	39.5	39.7		3	2	0	4	0	3	0	0	0	0	0	0
4	41.2	40.8	41.8	40.4	40.6	39.8	40.1	39.8	39.8	39.7	40		4	1	1	3	1	3	0	0	0	0	0	0
5	41.4	41	40.9	40.1	40.4	39.9	39.9	39.2	39.9	40.7	39.5		5	2	2	2	0	2	0	0	0	0	1	0
6	41.2	41.3	41	39.5	39.4	39.7	40.1	41.3	39.7	41.2	41.2		6	4	3	4	0	1	0	0	2	0	4	4
7	39.6	40.7	40.9	39.2	39.4	39.4	40	41.3	39.8	40.4	40.5		7	1	3	3	0	0	0	0	3	0	3	3
8	39.4	39.3	40.8	39.4	40	39.9	39.8	40.8	39.7	40.2	41.3		8	0	1	2	0	0	0	0	2	0	2	3
9	39.6	39.2	40.2	39.8	39.4	39.9	39.9	40.5	39.6	40.1	40.3		9	0	0	1	0	0	0	0	1	0	1	1
10	39.6	39.2	39.7	39.4	40.1	39.8	39.9	39.6	39.7	39.9	39.1		10	0	0	0	0	0	0	0	1	0	1	1
11	39.6	39.1	39.9	39.4	39.7	39.7	39.8	39.9	39.6	39.5	39.2		11	0	0	0	0	0	0	0	0	0	0	0
12	39.7	39.4	40.2		39.5	39.7	40	39.7		39.5	39.2		12	0	0	0		0	0	0	0		0	0
Panel F. Body Temperature of Mock group (°C)													Panel G. Lambs daily body weight gain (%)
	Ewes			Lambs										Lambs Mock group				Lambs rSA999 group						Lambs SAH177 group
dpi	#11	#12	#13	L11	L12	L13							dpi	L11	L12	L13	Average	L1	L2	L3	L4	L5	Average	L6	L7	L8	L14	L10	L10.2	Average
-1	39.5	38.7	39	39.8	39.8	39.8							-1	100	100	100	100	100	100	100	100	100	100	100	100	100	100	100	100	100
1	39.7	39.3	39.6	39.6	39.7	39.8							0	104.49	108.431	107.259	106.727	106.775	103.023	105.218	105.097	104.491	104.921	106.942	107.496	107.322	106.154	107.711	106.935	107.093
2	39.4	39	39.2	39.6	39.7	39.8							1	108.808	113.725	111.111	111.215	111.794	105.814	108.52	110.558	108.084	108.954	112.893	111.584	114.435	111.538	114.458	113.647	113.093
3	39.5	39.2	39.3	39.4	39.7	39.5							2	114.162	119.804	114.667	116.211	115.056	106.977	111.821	116.626	109.581	112.012	117.686	117.206	117.155	117.692	117.349	119.687	117.796
4	39.6	39.1	39.5	39.5	39.6	39.5							3	120.38	127.647	118.519	122.182	115.935	108.837	112.141	117.961	110.629	113.1	121.157	122.658	119.038	126.154	117.831	123.49	121.721
5	39.3	39.1	39.5	39.5	39.7	39.6							4	126.252	132.353	123.111	127.239	115.433	109.302	114.484	116.869	108.683	112.954	125.289	127.939	119.038	131.731	122.41	124.832	125.206
6	39	39	39.4	39.5	40	39.47							5	134.197	141.177	129.037	134.804	114.429	113.721	115.229	119.903	108.982	114.453	127.107	130.494	120.711	136.731	124.819	130.201	128.344
7	39.6	39.2	39.7	39.1	39.6	39.7							6	137.824	145.882	132	138.569	116.939	121.861	118.85	121.602	106.287	117.108	129.422	132.538	124.059	144.038	123.374	127.74	130.195
8	39.3	39.7	39.3	39.3	39.3	39.6							7	139.896	151.177	134.222	141.765	118.821	123.605	120.554	125.728	106.587	119.059	132.231	138.671	130.544	152.308	129.157	134.676	136.264
9	39.5	39.3	39.5	39.7	39.7	39.7							8	146.977	153.726	139.852	146.852	123.087	125.581	122.684	130.097	104.79	121.248	138.512	145.997	131.59	158.846	135.663	140.492	141.85
10	39.3	39.2	39.2	39.3	39.4	39.7							9	152.159	164.118	144.296	153.524	126.098	129.302	126.092	132.646	106.737	124.175	145.289	151.618	136.82	165.769	141.205	144.743	147.574
11	39.5	39.5	39.5	39.4	39.8	39.7							10	155.613	170.588	148.593	158.265	131.117	131.744	129.925	137.5	108.383	127.734	152.231	160.818	143.515	170.962	142.892	152.125	153.757
12	39.4	39.2	39.3	39.4	39.5	39.8							11	162.349	175.882	154.667	164.299	136.888	136.628	133.866	139.078		136.615	159.339	168.825	149.372	177.308	149.157	159.06	160.51
													12	167.185	180	158.518	168.568	138.394	140.581	136.848	140.655		139.12	168.264	174.957	154.602		151.325	161.745	162.179

## Sheet: Figure 2
Panel A. WSLV RNA copies/ml in serum of animals from the rSA999 group													Panel B. WSLV RNA copies/ml in serum of animals from the SAH177 group
	Ewes					Lambs								Ewes					Lambs
dpi	#1	#2	#3	#4	#5	L1	L2	L3	L4	L5			dpi	#6	#7	#8	#14	#10	L6	L7	L8	L14	L10	L10.2
-1	500	500	500	500	500	500	500	500	500	500			-1	500	500	500	500	500	500	500	500	500	500	500
1	500	500	500	500	4226.1	500	500	500	500	500			1	500	500	500	500	500	500	500	500	500	500	500
2	13620162	3310504	7936925	46943	70326128	500	500	500	500	500			2	135587	517.623	4970810	500	928936	500	500	500	500	500	500
3	43521627	18555796	1.04653e+07	196001	2130000000	500	500	500	500	500			3	3515008	5237.04	26524472	183862	39613376	500	500	500	500	500	500
4	4822129	1687382	2632452	4858.1	10786764	500	500	500	500	500			4	13122.4	1381.95	6431849	522056	6597951	500	500	500	500	500	500
5	198399	4851.42	34750.1	500	1259300	500	500	500	500	500			5	500	500	291486	500	3395.79	500	500	761.233	500	8750419	14585
6	185869	500	500	500	143434	500	500	500	500	500			6	500	500	19161.2	500	500	500	500	2271048	500	6336374	204000000
7	169980	500	500	500	32293	500	13939.7	500	500	9773069			7	500	500	500	500	500	500	500	1930716	500	33038964	7055342
8	39375.8	500	500	500	7759.96	500	14449505	500	500	1060000000			8	500	500	500	500	500	500	500	3552.92	500	4764.54	629808
9	23675.8	500	500	500	1416.49	500	268000000	500	500	66920999			9	500	500	500	500	500	500	500	500	500	1126.71	7911.35
10	5597.48	500	500	500	2234.28	500	2048951	500	500	3583822			10	500	500	500	500	500	500	500	500	500	500	4161.53
11	2018.58	500	500	500	500	500	21293.3	500	500	643256			11	500	500	500	500	500	500	500	500	500	500	500
12	14699463	500	500	2470867	500	500	6116.64	500	500				12	500	500	500	500	500	500	500	500	500	500	500
* Detection limit at 2500 RNA copies/ml													* Detection limit at 2500 RNA copies/ml
** A value of 500 was assigned to negative samples for graphical representation													** A value of 500 was assigned to negative samples for graphical representation
Panel C. WSLV RNA copies/ml in milk from ewes of the rSA999 group													Panel D. WSLV RNA copies/ml in milk from ewes of the SAH177 group								Panel E. Infectious WSLV particles/ml in milk from challenged ewes at 5 dpi								Panel F. Linear correlation between WSLV RNA copies and TCID50/ml at 5 dpi
dpi	#1	#2	#3	#4	#5								dpi	#6	#7	#8	#14	#10			SA999	SAH177							TCID50/ml	RNA
-1	500	500	500	500	500								-1	500	500	500	500	500			176	176							176	3124.71
1	500	500	500	500	500								1	500	500	500	500	500			44100	1							44100	77336.6
2	500		500	500	500								2	500	500	500	500	500			441	87300							441	5940.24
3	492.875	950.459	2830.09	500									3	2517.39	500	6203.54	500	8230.44			1000	17600							1000	2121.94
4	1233.87	52418.6	15853.9	500	100266								4	12556.8	500	70030.4	4142.38	1131018			31200	4410000							31200	100266
5	3124.71	77336.6	5940.24	2121.94	29232.2								5	11990.2	500	142957	22169.2	1979920			* Detection limit at 10 TCID50/ml								176	11990.2
6	9895.18		455630	882.952	30221.7								6	5857.28	500	283412	5226.89	1598162			** A value of 1was assigned to the single negative sample								1	500
7	9937.01	844.845	1470.52	1233.2	500								7	4020.61	500	617363	11739.9	3651120											87300	142957
8	91190	500	859.248		500								8	500	500	103515	7775.19	1193584											17600	22169.2
9	500	500	500	6507.69	500								9	500	500	24897.3	500	1336392											4410000	1979920
10	500	500	500	166872	500								10	500	500	2911.04	500	97282.9											R2 = 0.9995
11	60754.2	500	5880.83	500	3222.84								11	500	500	500	500	66350.9											p < 0.0001
* Detection limit at 2500 RNA copies/ml													* Detection limit at 2500 RNA copies/ml
** A value of 500 was assigned to negative samples for graphical representation													** A value of 500 was assigned to negative samples for graphical representation
Panel G. WSLV RNA copies in nasal swabs from challenged ewes													Panel H. WSLV RNA copies in ocular swabs from challenged ewes													Panel I. WSLV RNA copies in oral swabs from challenged ewes
	rSA999 group					SAH177 group								rSA999 group					SAH177 group								rSA999 group					SAH177 group
dpi	#1	#2	#3	#4	#5	#6	#7	#8	#14	#10			dpi	#1	#2	#3	#4	#5	#6	#7	#8	#14	#10			dpi	#1	#2	#3	#4	#5	#6	#7	#8	#14	#10
-1	500	500	500	500	500	500	500	500	500	500			-1	500	500	500	500	500	500	500	500	500	500			-1	500	500	500	500	500	500	500	500	500	500
1	500	500	500	500	500	500	500	500	500	500			1	500	500	500	500	500	500	500	500	500	500			1	500	500	500	500	500	500	500	500	500	500
2	500	500	500	500	500	500	500	5709	500	500			2	500	500	500	500	500	500	500	500	500	500			2	500	500	500	500	500	500	500	500	500	500
3	22992.4	2671.42	111432	1979.08	455740	500	500	20545	500	500			3	500	500	500	500	500	500	500	500	500	500			3	500	500	500	500	39108.7	500	500	500	500	500
4	18798.1	2056.6	4808.52	500	765878	8570.52	500	155200	2002.06	10762.2			4	3190.92	500	500	500	500	500	500	5004.73	500	500			4	500	500	500	500	8846.56	500	500	500	500	2435.24
5	14483.2	6757.92	500	500	56355.2	5629.49	500	8535.56	5118.3	26431456			5	500	500	500	500	500	2072.42	500	500	500	5912.54			5	500	500	500	500	4611.6	500	500	500	500	3000.22
6	3707.84	500	20307.3	500	53403.1	2847.27	500	5179.69	500	3851.36			6	3306.76	500	500	500	4758.38	500	500	500	500	500			6	500	5585.64	500	500	26387.5	500	500	500	500	2566.76
7	15100.8	5359.95	1581.89	500	160924	500	500	1457.13	500	500			7	500	500	5690.25	6720.22	500	500	500	500	500	500			7	500	500	500	500	15509.1	500	500	500	500	2613.23
8	3006.57	500	500	500	5948.04	500	500	500	500	500			8	1637.33	500	500	2083.45	500	500	500	500	500	500			8	500	500	500	500	1722.8	500	500	500	500	500
9	2068.29	500	500	500	1907.63	500	500	500	500	500			9	2293.03	500	500	500	500	500	500	500	500	2075.5			9	500	500	500	500	500	500	500	500	500	500
10	500	500	500	500	500	500	500	500	500	500			10	500	500	500	500	500	500	500	500	500	500			10	500	500	500	500	500	500	500	500	500	500
11	500	500	500	500	500	500	500	500	500	500			11	500	500	500	500	500	500	500	500	500	500			11	500	500	500	500	500	500	500	500	500	500
* Detection limit at 2500 RNA copies/ml													* Detection limit at 2500 RNA copies/ml													* Detection limit at 2500 RNA copies/ml
** A value of 500 was assigned to negative samples for graphical representation													** A value of 500 was assigned to negative samples for graphical representation													** A value of 500 was assigned to negative samples for graphical representation
Panel J. WSLV RNA copies in rectal swabs from challenged ewes													Panel K. WSLV RNA copies in oro-nasal swabs from lambs in the challenged groups
	rSA999 group					SAH177 group								rSA999 group					SAH177 group
dpi	#1	#2	#3	#4	#5	#6	#7	#8	#14	#10			dpi	L1	L2	L3	L4	L5	L6	L7	L8	L14	L10	L10.2
-1	500	500	500	500	500	500	500	500	500	500			-1	500	500	500	500	500	500	500	500	500	500	500
1	500	500	500	500	500	500	500	500	500	500			1	500	500	500	500	500	500	500	500	500	500	500
2	500	500	500	500	500	500	500	500	500	500			2	500	500	500	500	500	500	500	500	500	500	500
3	3464.44	500	500	500	163363	500	500	5008.79	500	500			3	500	500	500	500	500	500	500	500	500	500	500
4	2760.2	1749.76	4099.63	500	63641.1	13604.3	500	106259	500	22347.6			4	500	500	500	500	500	500	500	500	500	500	500
5	3049.18	2043.4	500	500	32795.5	26048.4	500	64650.5	7556.95	4384.83			5	500	500	500	500	500	500	500	1674.47	500	500	4666.59
6	2908.74	4508.29	500	500	22935.5	7847.76	500	73560.3	500	25091.2			6	500	500	500	500	500	500	500	304.897	500	3557.58	2608.83
7	766.104	500	500	500	31006.5	500	500	8872.93	500	17450.8			7	500	500	500	500	500	500	500	7038.36	500	26367.2	8230.54
8	2152.51	500	500	500	2610.11	500	500	500	500	2329.13			8	500	500	500	500	100936	500	500	19695.8	500	12387.9	8739.06
9	500	500	500	500	500	500	500	500	500	500			9	500	668607	500	500	117305	500	500	3690.94	500	15599.7	22186.6
10	500	500	500	500	500	500	500	500	500	500			10	500	151626	500	500	499515	500	500	1526.2	500	753.452	12499.9
11	500	500	500	500	500	500	500	500	500	500			11	500	51000.7	500	500		500	500	1534.57	500	2132.64	3373.83
* Detection limit at 2500 RNA copies/ml													* Detection limit at 2500 RNA copies/ml
** A value of 500 was assigned to negative samples for graphical representation													** A value of 500 was assigned to negative samples for graphical representation

## Sheet: Figure 3
Panel A. Neutralizing antibodies in serum from the rSA999 group (ND50)													Panel B. Neutralizing antibodies in serum from the SAH177 group (ND50)
	Ewes					Lambs								Ewes					Lambs
dpi	#1	#2	#3	#4	#5	L1	L2	L3	L4	L5			dpi	#6	#7	#8	#14	#10	L6	L7	L8	L14	L10	L10.2
-1	0	0	0	0	0	0	0	0	0	0			-1	0	0	0	0	0	0	0	0	0	0	0
0	0	0	0	0	0	0	0	0	0	0			0	0	0	0	0	0	0	0	0	0	0	0
1	0	0	0	0	0	0	0	0	0	0			1	0	0	0	0	0	0	0	0	0	0	0
2	0	0	0	0	0	0	0	0	0	0			2	0	0	0	0	0	0	0	0	0	0	0
3	0	0	0	24	67	0	0	0	0	0			3	0	0	0	0	0	0	0	0	0	0	0
4	113	113	95	226	452	0	0	0	0	0			4	33	67	23	0	0	0	0	0	0	0	0
5	1902	6400	6400	7610	18101	0	0	0	0	0			5	1131	1902	1345	0	0	0	0	0	0	0	0
6	10763	18101	18101	18101	36203	0	0	0	0	0			6	18101	30443	30443	672	4525	0	0	0	0	0	0
7	36203	36203	36203	36203	36203	0	0	0	0	0			7	36203	36203	3200	4525	18101	0	0	0	0	0	0
8	36203	36203	36203	36203	36203	0	0	0	0	237			8	36203	36203	36203	3805	30443	0	0	0	0	237	168
9	36203	36203	36203	36203	36203	0	0	0	0	951			9	36203	36203	36203	7610	18101	0	0	1345	0	12800	2690
10	36203	36203	36203	36203	36203	0	400	0	0	6400			10	21526	36203	36203	5381	18101	0	0	9050	0	36203	30443
11	36203	36203	36203	36203	36203	0	12800	0	0	2262			11	36203	36203	36203	3200	30443	0	0	25600	0	36203	36203
12	36203	36203	36203	36203	36203	0	18101	0	0				12	36203	36203	36203	3200	30443	0	0	36203	0	36203	36203
*Lower detection limmit at 1:20													*Lower detection limmit at 1:20
**Higher detection limmit >1:36203													**Higher detection limmit >1:36203
Panel C. Neutralizing antibodies in milk from challenged ewes (ND50)													Panel D. Heterologous neutralizing antibodies at 10 dpi in challenged groups (ND50)
																		Corresponce to specific animals
	rSA999 group					SAH177 group							rSA999 Ewes	SAH177 Ewes	rSA999 Lambs	SAH177 Lambs		rSA999 Ewes	SAH177 Ewes	rSA999 Lambs	SAH177 Lambs
dpi	#1	#2	#3	#4	#5	#6	#7	#8	#14	#10			36203	36203	0	0		#1	#6	L1	L6
3	0	0	0	0	0	0	0	0	0	0			36203	36203	2690	0		#2	#7	L2	L7
4	0	0	0	0	0	0	0	0	0	0			36203	36203	0	36203		#3	#8	L3	L8
5	0	269	0	0	3620	0	0	0	0	0			36203	36203	0	0		#4	#14	L4	L14
10	18101	9050	18101	18101	36203	4525	9050	18101	1902	12800			36203	36203	2262	36203		#5	#10	L5	L10
*Lower detection limmit at 1:20													*Lower detection limmit at 1:20			36203					L10.2
**Higher detection limmit >1:36203													**Higher detection limmit >1:36203

## Sheet: Figure 4
For all data in this figure
* Detection limit at 2500 RNA copies/ml
** A value of 500 was assigned to negative samples for graphical representation
Corresponce to specific animals
rSA999 Ewes	SAH177 Ewes	rSA999 Lambs	SAH177 Lambs
#1	#6	L1	L6
#2	#7	L2	L7
#3	#8	L3	L8
#4	#14	L4	L14
#5	#10	L5	L10
			L10.2
Panel A. WSLV RNA copies/g in Cerebelum						Panel B. WSLV RNA copies/g in Cortex						Panel C. WSLV RNA copies/g in Thalamus						Panel D. WSLV RNA copies/g in Olfactory bulb
Ewes rSA999	Ewes SAH177	Lambs rSA999	Lambs SAH177			Ewes rSA999	Ewes SAH177	Lambs rSA999	Lambs SAH177			Ewes rSA999	Ewes SAH177	Lambs rSA999	Lambs SAH177			Ewes rSA999	Ewes SAH177	Lambs rSA999	Lambs SAH177
24271.1	500	500	500			16620.5	500	500	500			3752.24	500	500	500			500	500	500	500
3830.66	500	17175.3	500			500	9512.4	500	500			500	500	9246.49	500			500	500	12101.4	500
500	500	500	34526.6			500	500	500	8648.61			500	500	500	17823.6			500	500	500	128076
500	500	500	500			500	500	500	500			500	500	500	500			2978.84	324114	500	500
500	500	4050453	53633.4			500	4155933	500	90603.6			500	11975.9	1380901	810918			500	500	3795565	74373.8
			14028.5						109176						33394.4						20798.3
Panel E. WSLV RNA copies/g in Tonsil						Panel F. WSLV RNA copies/g in Mandibular Lymph Node						Panel G. WSLV RNA copies/g in Inguinal Lymph Node						Panel H. WSLV RNA copies/g in Spleen
Ewes rSA999	Ewes SAH177	Lambs rSA999	Lambs SAH177			Ewes rSA999	Ewes SAH177	Lambs rSA999	Lambs SAH177			Ewes rSA999	Ewes SAH177	Lambs rSA999	Lambs SAH177			Ewes rSA999	Ewes SAH177	Lambs rSA999	Lambs SAH177
36332.2	108819	500	500			10142.5	500	500	500			75471.8	500	500	500			337481	500	500	500
32769	500	1002079	500			500	500	948687	500			2689.82	500	1172735	500			227533	500	11098313	500
20675.8	92127.6	500	1483553			10711.3	500	500	334979			9109.28	26621.5	500	55306			74994.9	63900.3	500	672065
3227.72	500	500	500			500	500	500	500			500	500	500	500			7857.41	349448	500	500
4819.36	1178595	19082.2	17858.2			63672.1	33283.6	1665483	61879.3			134004	45204.1	111000000	539983			1401449	9729.07	55595797	905649
			2783150						313125						9494.19						1118131
Panel I. WSLV RNA copies/g in Liver						Panel J. WSLV RNA copies/g in Kidney						Panel K. WSLV RNA copies/g in Mammary Gland (only Ewes)						Panel L. WSLV RNA copies/g in Thymus (only Lambs)
Ewes rSA999	Ewes SAH177	Lambs rSA999	Lambs SAH177			Ewes rSA999	Ewes SAH177	Lambs rSA999	Lambs SAH177			Ewes rSA999	Ewes SAH177					Lambs rSA999	Lambs SAH177
19805466	536921	500	500			14860.8	500	500	500			500	500					500	500
11996473	31875.5	378000000	500			10549794	500	1113359	500			500	500					91823	500
7618281	2929820	500	1673741			16435.3	500	500	2666511			500	500					500	7204.15
206494	115681	500	500			500	500	500	500			500	500					500	500
41083195	9171994	10200000000	7820381			215912	46991.6	297000000	1697436			113856	13720.4					48594.8	7965.78
			4203452						2683839										69098.7

## Sheet: Figure 5
Serum biochemistry analytes
Panel A. AST																														Panel E. Cholesterol
	Ewes													Lambs																	Ewes													Lambs
	Mock			rSA999					SAH177					Mock			rSA999					SAH177									Mock			rSA999					SAH177					Mock			rSA999
dpi	#11	#12	#13	#1	#2	#3	#4	#5	#6	#7	#8	#14	#10	L11	L12	L13	L1	L2	L3	L4	L5	L6	L7	L8	L14	L10	L10.2			dpi	#11	#12	#13	#1	#2	#3	#4	#5	#6	#7	#8	#14	#10	L11	L12	L13	L1	L2	L3
0	140.5	124.6	146.5	166.2	124.3	141.2	178.6	92.3	155.7	105.7	142.8	142.2	85.7	86.9	84.2	78.7	77.7	116	90.8	75.7	75.8	88.9	76.7	74.4	95.2	94.5	61.1			0	49.21	49.03	38.61	51.49	45.29	52.22	45.9	40.72	61.64	68.68	36.24	48.93	63.19	99.84	54.96	81.18	74.71	138.48	117.92
1	146.8	115.4	140.2	165	146.3	158.9	167.7	104.2	171.1	115.5	180.6	162.3	78.6	75	93.2	79.3	79.6	91.4	82.3	64.2	68.1	71.6	82.8	77.6	112.1	83.9	54.4			1	52.32	43.29	46.83	49.58	42.91	54.43	44.64	43.74	56.52	68.56	45.93	54.97	68.29	99.1	63.01	93.9	73.69	173.84	131.09
2				195.8	136.2	182.3	186.9	139.1	195.4	115.5	210.5	210.6	113.8				72.4	85.7	94	63.3	69.4	83.8	83.6	74.5	109.1	77	58.4			2				38.69	38.98	43.37	40.17	31.49	53.51	65.2	32.86	64.75	83.66				88.32	173.74	139.95
3	136.9	118.3	156.6	435.8	169.9	289.1	433.6	1859	330.6	161.9	1000.8	161.5	167.2	73.7	87.1	66.4	73.2	85.1	76.3	81.6	162.6	79.7	81.5	90.2	111.3	65.2	87.8			3	50.59	40.63	54.42	46.56	39.62	53.3	42.91	41.72	49.03	70.69	37.5	57.33	69.32	103.21	71.67	100.56	102.4	186.1	141.87
4				1724.4	180.1	321.6	349.5	64.5*	347	148.6	1470.9	161.7	139.4				68.7	92.1	74	69.9	61.1	71.5	75.8	67.8	102.1	92.8	76.2			4				51.39	45.92	52.22	51.78	35.77	56.43	64.38	42	58.97	64.83				122.12	188.09	152.1
5	139.3	142.4	190.2	0*	174.6	346.5	259.7	2632.2	330.7	266.2	2162.8	137.9	140.5	71.7	61	78.3	79.7	74.5	68.1	70.3	59.1	66.3	84	60.3	98	100.2	67.2			5	48.21	40.71	49.21	52.96	54.33	63.1	56.61	32.4	60.37	55.79	43.28	60.63	66.83	101.3	111.44	79.1	139.03	184.51	162.7
6				2829.6	163.7	378.7	239.6	1589.5	320.1	182.4	1983	135.7	144.1				68.9	69.3	92.4	59.6	1749.4	81.4	89.9	56.1	106.4	82.9	120.3			6				46.73	64.38	64.64	59.55	36.61	64.84	54.78	54.69	69.14	70.5				150.08	178.61	166.35
7	158.2	136.9	213	1730.2	205.4	411.5	267.1	1346.1	306.1	173.2	1263.8	168.1	147.9	197.5	92.4	66.6	75.2	71.6	91.6	54.9	1042.4	67.2	83	79.5	90.1	98	136.1			7	57.07	39.99	52.58	36.34	80.74	84.66	76.24	59.72	69.31	55.52	63.11	77.26	74.06	47.11	118.65	74.71	161.14	201.81	178.96
8				1514.3	219.7	537.7	256.6	1174.1	306.2	164.9	875.8	163.3	159.1				64.7	69.2	57.2	51.7	947.2	58.7	67.4	83.6	85.4	114.3	141.7			8				46.94	69.13	90.41	79.01	69.31	75.26	55.53	64.57	69.77	70.59				167.82	154.84	178.14
9	160.2	140.4	190.5	1319.1	290.4	560.3	292.9	1876.6	344.9	157.4	714.5	167.3	191.3	68.2	62.1	74.4	57.9	355.3	62.5	58.8	1836.5	51.2	65.9	98.6	78	103.4	227.1			9	61.46	34.58	49.12	59.81	95.99	100.2	76.72	109.05	62.66	50.13	64.74	65.85	82.84	122.58	81.44	127.05	157.21	164.87	184.63
10				1100.9	210.3	460.7	260.7	1944.3	307.7	163.6	653	188.3	241.1				76.1	1112.1	47.3	54.9	622.6	52.9	63	90	89.2	101.4	208.5			10				51.4	70.49	91.51	59.44	93.43	46.82	57.07	61.43	59.17	79.54				148.98	168.9	167.99
11	129.1	128.6	169.1	1121.9	234.6	459	242.7	2113.1	289	195.9	628.7	213.3	263.7	69	61.5	59.3	61.4	549	57.4	56	10	56.1	59.1	72	116.9	112.2	148.2			11	59.18	33.41	36.51	60.06	75.32	90.51	52.31	100.47	48.31	58.17	60.27	71.85	77.26	128.06	92.44	115.92	154.1	187.81	157.65
12				1237.5	261.5	413.7	298.2	2538.4	273.6	215.2	718.8		333.8				81	307.2	64.1	101.8		85.8	75.1	88.8		136.4	120.4			12				68.57	73.89	79.37	59.08	112.9	54.42	56.8	62.1		90.24				177.68	246.21	182.32
Panel B. Bilirubin																														Panel F. Creatinine
	Ewes													Lambs																	Ewes													Lambs
	Mock			rSA999					SAH177					Mock			rSA999					SAH177									Mock			rSA999					SAH177					Mock			rSA999
dpi	#11	#12	#13	#1	#2	#3	#4	#5	#6	#7	#8	#14	#10	L11	L12	L13	L1	L2	L3	L4	L5	L6	L7	L8	L14	L10	L10.2			dpi	#11	#12	#13	#1	#2	#3	#4	#5	#6	#7	#8	#14	#10	L11	L12	L13	L1	L2	L3
0	0.19	0.22	0.23	0.35	0.3	0.23	0.22	0.34	0.1	0.13	0.56	0.09	0.19	0.27		0.23	0.34	0.22	0.16	0.19	0.25	0.22	0.16	0.38	0.42	0.61	0.38			0	0.63	0.9	0.82	0.76	0.65	0.63	0.77	0.7	0.82	0.82	0.83	0.71	0.55	0.36	0.37	0.43	0.45	0.42	0.47
1	0.13	0.27	0.38	0.29	0.42	0.29	0.26	0.33	0.26	0.22	0.44	0.21	0.27	0.21	0.28	0.29	0.25	0.18	0.16	0.17	0.22	0.23	0.2	0.21	0.3	0.3	0.27			1	0.62	0.89	0.88	0.79	0.7	0.7	0.78	0.81	0.82	0.75	0.83	0.75	0.59	0.39	0.42	0.44	0.44	0.49	0.49
2				0.34	0.44	0.27	0.31	0.55	0.11	0.21	0.57	0.26	0.45				0.2	0.21	0	0.16	0.29	0.19	0.18	0.26	0.32	0.27	0.22			2				0.89	0.71	0.75	0.87	0.87	0.91	0.8	0.91	0.87	0.89				0.48	0.51	0.52
3	0.26	0.31	0.36	0.24	0.33	0.32	0.24	1.56	0.16	0.18	0.62	0.35	0.38	0.17	0.25	0.24	0.46	0.44	0.25	0.14	1.36	0.2	0.17	0.37	0.26	0.4	0.74			3	0.57	0.88	0.84	0.94	0.76	0.98	0.99	1.05	1.05	0.84	0.92	0.78	0.83	0.41	0.35	0.45	0.46	0.54	0.49
4				0.71	0.23	0.36	0.36	3.42	0.26	0.2	0.64	0.22	0.43				0.5	0.28	0.25	0.19	1.5	0.17	0.21	0.24	0.22	0.41	0.36			4				1.12	0.64	0.8	0.97	1.24	0.9	0.93	1.03	0.88	0.7				0.48	0.49	0.51
5	0.25	0.28	0.41	1.85	0.29	0.37	0.32	5.57	0.29	0.24	1.21	0.22	0.41	0.16	0.2	0.23	0.5	0.21	0.18	0.19	1.14	0.22	0.19	0.27	0.21	0.64	0.38			5	0.65	0.98	0.84	1.3	0.62	0.7	0.91	1.05	1.07	0.97	1.05	0.85	0.72	0.44	0.5	0.4	0.42	0.49	0.48
6				3.39	0.3	0.26	0.34	4.57	0.4	0.2	1.85	0.2	0.4				0.51	0.15	0.17	0.23	0.83	0.22	0.19	0.74	0.19	0.71	0.56			6				1.36	0.66	0.83	0.93	0.96	1.01	0.92	0.98	0.78	0.61				0.48	0.5	0.53
7	0.26	0.26	0.45	3.97	0.37	0.42	0.47	2.52	0.41	0.18	1.95	0.19	0.33	0.44	0.13	0.19	0.59	0.2	0.26	0.38	1.01	0.19	0.24	0.18	0.17	0.22	0.5			7	0.7	1.01	0.93	1.34	0.7	0.87	0.9	1.09	0.82	0.89	0.86	0.74	0.59	0.84	0.44	0.45	0.51	0.54	0.55
8				4.39	0.36	0.32	0.39	1.59	0.34	0.17	0.96	0.32	0.29				0.47	0.24	0.2	0.18	1	0.16	0.17	0.2	0.2	0.34	0.27			8				1.17	0.68	0.74	0.77	1.02	0.75	0.75	0.83	0.76	0.59				0.56	0.53	0.55
9	0.26	0.2	0.33	3.18	0.42	0.28	0.37	1.94	0.2	0.15	0.7	0.2	0.25	0.12	0.21	0.19	0.27	0.39	0.16	0.15	6.48	0.17	0.19	0.17	0.17	0.31	0.34			9	0.62	0.97	0.89	1.16	0.9	0.76	0.82	1.31	0.75	0.7	0.75	0.79	0.63	0.45	0.44	0.57	0.55	0.7	0.6
10				1.92	0.24	0.25	0.21	1.33	0.17	0.16	0.43	0.15	0.28				0.25	0.8	0.15	0.13	15.74	0.16	0.15	0.14	0.16	0.29	0.32			10				1.04	0.7	0.79	0.7	1.19	0.64	0.74	0.71	0.71	0.63				0.59	0.61	0.56
11	0.24	0.24	0.3	1.4	0.19	0.26	0.16	0.8	0.18	0.19	0.34	0.25	0.31	0.13	0.16	0.15	0.27	0.6	0.16	0.16	6.85	0.14	0.13	0.22	0.18	0.3	0.4			11	0.67	0.93	0.78	1.11	0.72	0.81	0.71	1.13	0.7	0.72	0.67	0.82	0.62	0.46	0.43	0.49	0.6	0.59	0.53
12				0.93	0.07	0.16	0.15	0.75	0.18	0.27	0.52		0.28				0.21	0.51	0.17	0.02		0.1	0.11	0.18		0.32	0.27			12				1.05	0.74	0.86	0.77	1.39	0.75	0.74	0.68		0.7				0.74	0.61	0.67
Panel C. Bile acids																														Panel G. BUN
	Ewes													Lambs																	Ewes													Lambs
	Mock			rSA999					SAH177					Mock			rSA999					SAH177									Mock			rSA999					SAH177					Mock			rSA999
dpi	#11	#12	#13	#1	#2	#3	#4	#5	#6	#7	#8	#14	#10	L11	L12	L13	L1	L2	L3	L4	L5	L6	L7	L8	L14	L10	L10.2			dpi	#11	#12	#13	#1	#2	#3	#4	#5	#6	#7	#8	#14	#10	L11	L12	L13	L1	L2	L3
0	6.86	0.91	7.61	6.9	17.88	12.06	21.47	12.08	10.3	8.29	4.79	1.79	2.16	12.76		8.84	21.35	4.58	7.45	16.53	8.8	11.08	12.72	13.35	16.39	22.82	20.12			0	28.6	17	15.2	17.4	10.7	9.4	9.4	9.9	16.7	15.3	20.5	15.2	20	15.4	6.4	28.2	22.9	38.6	25.6
1	21.12	1.2	12.08	20.34	14.99	23.42	32.42	13.35	17.68	16.86	8.31	1.88	8.5	4.77	10.4	14.52	21.7	16.43	10.3	10.24	12.58	12.82	7.35	14.36	15.2	18.21	24.38			1	12.9	13.3	23.2	12.2	8.3	6.1	11.2	14.4	19.4	22.8	20.5	13.8	12.1	8.7	16.7	30.9	25.6	27.7	23.1
2				25.2	17.49	27.48	37.07	53.55	5.03	12.33	10.03	1.34	4.01				10.83	9.6	15.38	21.29	8.52	9.25	8.07	9.4	13.78	11.16	19.18			2				17.3	9.6	12.5	13.7	23.3	15.7	13.5	14	20.2	10				27.3	25.8	22.5
3	18.46	9.69	11.47	111.05	28.07	22.33	43.12	256.87	14.05	43.49	126.28	6.55	23.99	8.99	7.96	17.23	10.1	15.49	8.17	10.34	11.82	7.82	8.58	9.4	8.15	18.11	16.27			3	11.8	9.5	13.6	33.5	20.1	29.1	26.4	34.1	31.9	13.9	26.1	26	17.5	18.6	19.5	28.7	20.1	30.2	22.1
4				190.33	30.39	55.17	48.88	309.57	56.28	25.3	148.46	1.53	9.95				12.8	14.44	6.9	16.86	18.46	10.05	6.41	13.13	17.08	12.29	8.91			4				41.4	18.2	29	34.2	69.2	36.4	25.3	25.7	25.7	19.6				15.5	18	12.2
5	29.14	4.01	8.95	162.41	32.77	58.84	28.4	317.79	43.45	11.71	208.33	7.88	8.97	8.46	9.75	7.51	13.07	18.85	16.55	11.76	16.12	9.75	8.25	11.65	9.81	11.22	7.06			5	14.7	7.8	13.3	48.1	13.5	17.1	26.1	83	39.8	32.8	29.1	33	26.4	18.7	28.1	17.8	16.6	14.2	12.1
6				169.1	27.01	14.19	20.84	205.5	36.54	24.03	128.9	8.25	7.14				12.66	32.54	10.83	11.02	20.53	8.31	9.79	18.72	10.51	10.61	35.51			6				62.7	14.3	19.6	33.5	67.9	37.1	29.1	38.5	18.8	23.9				12	11.7	11.3
7	22.41	19.87	21	210.38	35.9	16.02	30.12	114.78	8.27	14.42	185.86	24.67	4.91	19.91	15.04	10.05	26.41	21.37	9.83	8.82	59.52	14.19	16.88	13.76	9.79	21	45.82			7	13.5	8.4	11.8	64.5	19.1	39.9	44.3	74.8	33.9	26.5	38	18.6	22.4	11.5	19.7	15.2	17.2	25.1	15.4
8				342.88	30.65	29.08	31.8	206.9	24.59	16.12	93.85	63.39	10.87				34.1	28.48	11.71	8.58	160.2	10.85	11.8	13.03	7.02	24.24	57.75			8				48.6	14.6	27.4	21.4	51.8	14.7	8.7	22.8	23.3	13.8				30.5	27.3	19.8
9	45.45	14.03	34.32	344.5	31.97	12.82	81.86	269.91	21.76	32.19	76.53	6.82	7.43	4.54	16.92	15.47	33.81	158.27	18.46	15.92	375.71	15.94	12.84	11.49	11.88	26.43	22.84			9	18.1	12.4	13.5	42.3	26.9	36.4	5.6	45.8	15.6	21.2	20.4	10.3	25.8	19.8	14	18.3	21.3	35.6	22.7
10				264.13	27.99	16.41	35.43	253.75	18.03	39.33	90.96	14.19	13.13				20.88	267.55	15.42	9.4	377.09	14.52	8.78	9.62	6.67	26.39	15.67			10				28	17.5	20.1	11.2	30.6	22.4	15	13.5	7.1	31.4				21.3	41	18.3
11	35.78	8.25	32.46	354.17	11.45	19.54	31.19	196.46	12.94	46.31	43.75	3.7	14.99	4.38	8.54	9.28	21.18	258.88	7	91.47	344.54	5.73	7.74	13.76	7.96	13.48	22.54			11	19.9	10.4	12.1	31.3	23.1	25.5	15.2	33.6	19.2	12.1	11.7	16.8	26.5	17.4	18	18.9	21.5	34.5	19.3
12				291.84	6.28	8.62	17.02	206.75	9.23	24.75	184.33		19.93				14.83	231.92	9.32	34.45		4.58	6.08	4.75		23.25	11.12			12				31.6	25.5	20.8	17.3	40.2	36.6	17.3	9.9		28.5				23	37.3	26.3
Panel D. Adenosine deaminase (ADA)																														Panel H. Mean AUC
	Ewes													Lambs																			AST	Bilirubin	Bile acids	ADA	Cholesterol	Creatinine	BUN
	Mock			rSA999					SAH177					Mock			rSA999					SAH177								Ewes	Mock	Mean AUC	1667	3.177	204.5	141.6	522.8	8.967	147.9
dpi	#11	#12	#13	#1	#2	#3	#4	#5	#6	#7	#8	#14	#10	L11	L12	L13	L1	L2	L3	L4	L5	L6	L7	L8	L14	L10	L10.2					SD	87.37	0.2701	35.52	17.56	29.94	0.531	12.18
0	24.7	7.2	13.3	24.5	12.4	17.3	22.1	9.1	17.5	14.7	9.7	8.9	11	7.5	6.6	5.9	10.1	14.1	7.2	7	8.1	5.1	6.9	9.1	6.7	4.4	4.5				rSA999	Mean AUC	8067	11.61	1140	501.1	722.9	10.79	349
1	20	6.4	12.9	19.5	13.5	15.5	18.8	5.6	20.3	14.2	15.6	14	11.2	8.7	5	7	10.8	12.1	7.7	9.7	11.9	5.8	6.7	7.5	7.5	4.5	3.7					SD	1834	3.158	269.5	73.29	34.88	0.505	38.99
2				19.7	12.4	15.9	21.5	9.1	21	15.1	12.8	10.3	15.7				16	16.5	8.5	7	8.3	6.3	8.4	8.6	6.1	4.2	4.4				SAH177	Mean AUC	4235	4.455	415.7	250.9	738.1	9.552	262.4
3	16.5	7.1	12.9	24.3	14.4	24.1	45	34.7	28.1	19.2	39.2	11.3	15.4	9.4	5.1	7.1	12.6	14.9	8.7	8.1	10	8.4	8.1	8.8	7.6	4.9	4.8					SD	1085	0.8786	120.6	27.8	28.48	0.2522	16.68
4				42.8	14.2	20.8	52.3	101.8	38.7	17.1	44.3	12.9	12.9				15.3	13	9.9	8	7.9	8.4	7.7	6.4	6.6	4.9	4.8			Lambs	Mock	Mean AUC	894.9	2.348	122.2	93.45	1039	5.105	207.9
5	20.4	9.6	11.8	74	13.1	19.8	52.3	120.4	44.1	20.4	35.9	10.8	13.3	10.5	7.4	6.3	12.9	13.2	8.8	8.6	6.7	7.5	9.4	8.5	6.6	5.6	5.3					SD	101	0.26	15.27	7.961	77.19	0.356	19.18
6				82	13.3	23.4	49.1	118.1	39.8	20.4	44.1	9.7	12.3				15.8	14.2	9.3	8	7.4	9.1	10.1	7.4	6.9	6.8	7.3				rSA999	Mean AUC	2423	9.912	515.8	141.3	1711	11.91	313.2
7	18.8	7.7	14.5	89.5	14.9	24.2	46.8	106.5	36.9	22.6	43.6	11.2	11.4	14.1	12.4	8.3	16.5	16.7	9.5	8.8	9	9.3	8.2	13	8	6.8	7.3					SD	945.9	5.701	198.5	10.33	82.49	5.02	41.16
8				90.3	17.9	26.4	45.9	88.2	29.2	19.5	38.3	7.5	11.6				17	14.9	9.5	10.6	9.8	8.1	9.2	9.8	6.2	6.1	7.1				SAH177	Mean AUC	1072	3.279	171.5	90.4	1397	5.508	345.7
9	15.1	6.8	12.3	75.9	24	22.6	43.5	84.1	23.5	18.9	35.6	10.1	11	11.5	7	7.8	15.2	17.6	9	11.2	10.7	8.7	9.2	11.6	7.8	7.4	8.5					SD	78.43	0.3302	21.19	5.605	41.93	0.1427	28.1
10				78.2	16.9	26.9	34.9	66.7	24.3	21.5	29.8	7.4	12				15	24.8	7.5	8.8	18.8	7.9	9	10.1	7.3	8.1	11.5
11	17.5	8.7	10.1	85.9	21.2	26.2	32.2	64.3	26.3	19	29.8	8.6	11.2	12.3	6.8	6.4	13.4	22	7.9	8.9		8.5	9.7	9.7	13.6	5.7	8.7
12				80.8	19.5	21.4	33.2	79.8	27.8	21.3	36.5		14.6				14	20.4	10.2	12.2		7.7	20.7	9.8		5.6	6.2
[truncated: 8 more columns]

## Sheet: Figure 6
Panel A. Pathology score (Sum); rSA999 group													Panel B. Pathology score (Sum); SAH177 group														Panel C. NS1+ cells in Liver (Relative extension)
	Ewes					Lambs								Ewes					Lambs								rSA999		SAH177
Organ	#1	#2	#3	#4	#5	L1	L2	L3	L4	L5			Organ	#6	#7	#8	#14	#10	L6	L7	L8	L14	L10	L10.2			Ewes	Lambs	Ewes	Lambs
Liver	1	1	0	1	2	0	2	0	0	3			Liver	1	1	1	0	1	0	0	0	0	1	1			1	0	0	0
CNS	0	0	0	0	0	0	0	0	0	0			CNS	0	0	1	1	2	0	0	2	0	2	2			1	2	0	0
																											0	0	0	0
																											0	0	0	0
																											2	3	0	1
																														1
																											Animals' corresponding position
																											rSA999		SAH177
																											Ewes	Lambs	Ewes	Lambs
																											#1	L1	#6	L6
																											#2	L2	#7	L7
																											#3	L3	#8	L8
																											#4	L4	#14	L14
																											#5	L5	#10	L10
																														L10.2

## Sheet: Figure Supplementary 2
Serum biochemistry analytes
Panel A. ALP																														Panel D. Lactate
	Ewes													Lambs																	Ewes													Lambs
	Mock			rSA999					SAH177					Mock			rSA999					SAH177									Mock			rSA999					SAH177					Mock			rSA999
dpi	#11	#12	#13	#1	#2	#3	#4	#5	#6	#7	#8	#14	#10	L11	L12	L13	L1	L2	L3	L4	L5	L6	L7	L8	L14	L10	L10.2			dpi	#11	#12	#13	#1	#2	#3	#4	#5	#6	#7	#8	#14	#10	L11	L12	L13	L1	L2	L3
0	77.6	156.2	121.9	217.1	75.2	74.8	146.4	108.8	97.2	99.5	59.1	77.7	61	1689.6	1114.4	1135.2	1134.2	1089.1	924.7	1127.7	1123.3	975.2	1391.6	1049.6	1008.2	1120.6	832.9			0	4.63	9.8	10.3	3.14	1.44	2.4	2.06	4.66	5.59	6.17	4.06	10.15	2.48	3.48		3.65	4.2	2.8	3.06
1	84.5	168.4	96.4	229.9	77.2	75.3	140.3	120	94.8	71.8	62.4	87.8	58.1	1607.5	1560.6	954.7	1187.3	1146.3	929.5	1041.4	1125.7	929	1457.3	1049.8	1187.5	1396.5	1020.9			1	2.65	5.23	8.7	4.35	2.84	2.13	4.09	7.52	5.48	5.31	2.26	6.07	2.39	2.66	4.61	2.62	4.15	7.78	3.19
2				197.6	97.9	76.6	151.2	114.7	93.8	79.3	53.5	76.8	76.5				1171.4	991.3	859.6	999.6	1057.9	897	1379.5	999.3	1165.8	1288.4	1046.7			2				1.63	2.04	2.19	5.11	11.1	2.72	2.88	2.54	4.7	3.48				3.76	3.29	5.14
3	89.5	172.4	117.4	150.4	89.9	65.4	152.6	158.7	113.2	100.4	84	62	70	1588.5	1368.7	796.7	985.1	916.5	831	961.9	995.7	847.4	1353.1	959.2	1125.8	1090.7	1191.1			3	3.26	5.42	11.6	1.86	2.08	2.74	2.69	3.19	2.89	4.92	2.12	3.68	2.99	3.64	4.57	3.04	3.46	4.18	3.5
4				166.3	125.6	52.9	156.4	182.4	135.7	105.5	79.3	65.1	54.9				931.5	842.4	804.6	998.7	651.7	755.2	1302.1	851.1	931.4	1103.1	1060.7			4				1.98	1.32	3.49	2.32	2.05	2.54	3.97	1.87	2.27	1.55				3.78	3.44	4.95
5	73	154.9	115	233.7	123	63.7	166	187	100.5	81.7	66.5	72.4	58.2	1580.9	814.6	1226.5	796.9	823.2	790.4	1030	463.3	767.1	1298.2	807.2	860.7	831	937.6			5	3.31	4.38	9.78	1.67	1.45	1.17	2.35	2.17	1.31	1.91	0.84	4.08	1.42	3.23	3.01	4.68	4.37	3.01	4.86
6				289	100.5	89.1	104.5	112.5	86.6	99.3	73.9	81.9	52.4				819.4	886.9	799.8	994.8	365.3	882.4	1304.8	738.8	891.5	898.8	626.8			6				1.43	1.01	1.48	1.53	0.85	1.17	2.15	0.84	3	1.02				3.63	3.9	5.49
7	59.8	196.1	165	235.3	147.7	91.5	120.7	141.9	87.6	97.1	73	96.1	64.1	152.9	1652.8	992.3	812.7	898.8	794.5	970.9	419.1	853.6	1490.3	716	906.1	593	564.3			7	5.19	6.38	7.92	1.49	1.1	1.23	1.73	0.93	1.05	1.22	0.75	4.13	1.22	7.36	4.52	4.15	2.64	3.07	4.4
8				293.6	127.5	166.6	126.3	130.7	94.3	66.1	90.1	50.7	66.3				844.7	782.6	762.4	994	446.8	885.3	1415.6	555.3	895.6	517.6	478.8			8				1.33	1.02	0.85	1.16	1.54	2.75	2.44	1.55	1.43	1.36				5.22	3.54	5.3
9	65.6	217.4	136.3	279.1	163.3	172.4	176.8	237.9	105.2	78.4	104.4	71.6	105	1552.9	1018.6	1017.3	804.9	1070.1	755.4	995.6	617.9	804.8	1329.8	515.2	917.1	579.6	443.7			9	5.38	5.19	7.58	1.54	2.98	1.15	1.65	1.63	2.7	1.78	1.1	2.02	1.51	3.04	4.48	4.73	3.35	4.27	3.47
10				218.2	159.2	197	171.8	204.4	118.3	114.9	132.9	97.1	149.8				746.7	1127.3	660.3	789.4	956.1	772.8	1248.2	473.6	918.6	708.3	601.8			10				0.87	1.6	1.25	1.29	1.75	1.61	2.38	0.81	1.49	0.9				3.38	2.65	5.87
11	66.5	247.3	135.4	231.3	181.1	211.5	179.6	220.9	141.7	146.8	153.9	74.3	168.8	1484.8	1117.1	920.5	794.7	1048.7	646.7	720.5	1340.7	732.1	1274.4	536.5	941.4	681.5	566			11	5.01	4.3	12.14	0.89	1.74	1.3	1.55	1.13	1.82	2.23	1.04	3.88	1.24	4.12	3.94	3	3.02	1.67	2.13
12				235.4	171.7	183.5	277.1	213.4	119.9	110.8	189.8		230.8				871.5	1000	812.6	745.4		769.5	1090.7	568.6		670.7	532.3			12				3.2	4.94	10.89	3.65	3.88	5.08	3.56	2.01		2.09				3.05	2.45	6.45
Panel B. Albumin																														Panel E. Triglycerids
	Ewes													Lambs																	Ewes													Lambs
	Mock			rSA999					SAH177					Mock			rSA999					SAH177									Mock			rSA999					SAH177					Mock			rSA999
dpi	#11	#12	#13	#1	#2	#3	#4	#5	#6	#7	#8	#14	#10	L11	L12	L13	L1	L2	L3	L4	L5	L6	L7	L8	L14	L10	L10.2			dpi	#11	#12	#13	#1	#2	#3	#4	#5	#6	#7	#8	#14	#10	L11	L12	L13	L1	L2	L3
0	2.75	3.04	3.23	2.99	2.93	2.8	2.84	2.8	3.16	3.1	2.94	2.94	2.33	2.43	2.15	2.82	2.76	2.94	2.76	2.96	2.89	2.67	2.44	2.59	2.45	2.38	2.28			0	12.23	21.4	18.43	22.74	13.14	21.2	13.98	16.11	18.55	18.86	26.43	27.5	15.58	92.28	75.52	40.29	80.31	51.41	75.62
1	2.68	2.86	3.18	2.8	2.87	2.87	2.6	2.67	3.03	2.97	3.08	3.08	2.22	2.57	2.76	2.86	2.84	3.12	2.84	3.13	3.04	2.77	2.46	2.76	2.5	2.34	2.39			1	21.14	23.89	36.79	19.46	19.1	18.67	13.67	19.37	19.56	17.14	21.3	24.79	12.38	107.34	113.67	36.65	78.76	106.34	77.5
2				2.61	2.59	2.7	2.96	2.53	3.07	3.04	2.83	3.4	3.07				2.95	3.08	2.85	2.98	2.94	3	2.59	2.8	2.47	2.36	2.45			2				8.31	14.94	16.11	17.14	8.45	14.12	17.46	10.49	16.87	10.08				104.78	35.99	60.95
3	2.42	3.06	3.21	2.62	2.53	2.86	2.78	2.68	2.87	3.28	2.77	3.28	2.67	2.8	2.67	2.68	2.79	3.06	2.96	2.93	3.04	3.03	2.91	2.81	2.56	2.67	2.62			3	22.94	22.41	32.46	17.68	18.65	18.84	17.16	21.2	11.47	19.03	21.88	11.34	18.19	91.85	117	51.39	46.7	69.02	59.2
4				2.62	2.36	2.2	2.83	2.67	2.81	3.02	2.72	3.13	2.18				2.92	3.12	2.97	3.07	2.92	3	2.75	2.56	2.64	2.48	2.39			4				15.71	21.02	10.08	10.1	79.51	12.28	20.01	14.12	15.68	11.15				52.68	65.73	65.63
5	2.67	3.19	3.05	2.51	2.2	2.23	2.59	2.49	2.5	2.88	2.32	2.77	2.06	2.85	2.92	2.81	2.78	3.02	2.95	3.18	2.97	2.99	2.9	2.74	2.62	2.66	2.53			5	15.54	23.99	37.32	69.46	18.16	9.26	12.24	68.59	9.36	12.95	28.31	20.49	20.03	75.81	60.32	88.18	33.17	103.82	52.83
6				2.33	2.21	2.1	2.42	2.25	2.51	2.7	2.43	2.86	2.01				2.8	2.95	2.9	3.08	2.84	3.04	2.79	2.72	2.85	2.67	2.45			6				95.93	15.58	11.99	8.93	25.42	12.28	18.33	29.89	16.34	19.81				43.42	92.8	57.57
7	2.67	3.08	3.61	2.18	2.6	2.37	2.76	2.46	2.52	2.68	2.34	3	1.96	3.32	3.02	2.98	2.85	3.23	3	3.22	3.06	3.18	2.96	2.83	2.9	2.54	2.32			7	10.95	22.74	39.95	51.27	17.16	10.19	11.66	19.83	14.74	14.24	27.26	24.53	21.59	35.55	62.84	102.3	30.46	53.93	52.95
8				2.28	2.41	2.24	2.75	2.08	2.6	2.52	2.15	2.68	1.92				2.94	2.91	2.98	3.2	2.95	2.99	2.82	2.45	2.65	2.13	2.26			8				113.34	14.23	8.56	10.2	15.96	14.5	12.4	24.26	18.97	21.27				43.59	40.72	63.14
9	2.44	2.76	3.44	2.56	3.38	2.59	2.9	2.64	2.64	2.39	2.24	2.96	2	2.84	3.02	3.2	2.8	3.15	3.21	3.41	2.96	2.96	2.84	2.53	2.83	2.14	2.1			9	21.49	19.99	27.98	39.97	26.09	10.28	10.39	24.79	14.84	16.4	18.31	14.7	23.8	67.5	108.44	81.23	55.77	119.15	38.75
10				2.3	2.78	2.72	2.58	2.25	2.44	2.86	2.27	2.61	2.07				2.88	2.58	2.97	3.17	2.98	3.07	3.04	2.66	2.87	2.5	2.08			10				23.19	32.53	16.46	10.51	17.27	13.14	15.87	17.88	20.18	23.09				41.81	82.39	32.65
11	2.62	2.91	2.95	2.47	2.98	2.97	2.6	2.37	2.65	2.74	2.41	3.04	1.9	2.99	3.11	3	3.07	2.5	3.01	3.25	2.73	2.95	3.05	2.6	3	2.39	2.17			11	21.23	27.5	30.62	18.02	21.78	15.29	9.98	21.37	18.28	17.98	19.67	24.73	25.51	52.21	49.98	55.77	88.64	86.11	44.12
12				2.39	2.63	2.75	2.86	2.84	2.65	2.81	2.62		2.09				3.55	2.6	3.45	3.96		3.02	2.9	2.93		2.77	2.35			12				22.64	23.31	25.02	23.29	22.23	18.58	18.29	21.25		22.93				81.75	97.79	113.43
Panel C. Glucose																														Panel F. Total Proteins
	Ewes													Lambs																	Ewes													Lambs
	Mock			rSA999					SAH177					Mock			rSA999					SAH177									Mock			rSA999					SAH177					Mock			rSA999
dpi	#11	#12	#13	#1	#2	#3	#4	#5	#6	#7	#8	#14	#10	L11	L12	L13	L1	L2	L3	L4	L5	L6	L7	L8	L14	L10	L10.2			dpi	#11	#12	#13	#1	#2	#3	#4	#5	#6	#7	#8	#14	#10	L11	L12	L13	L1	L2	L3
0	59.6	56.3	84.9	56	45.5	52.8	47.3	56.1	63.2	59.8	38.9	102.1	53.5	105.2	107.2	99.3	120.7	107.1	122.2	126.9	117.9	130	136.2	132	126.7	128.5	124.9			0	5.54	5.89	6.01	6.13	5.39	5.38	5.68	5.75	5.96	6.1	5.94	5.95	5.43	5.14	4.98	6.09	5.79	5.55	5.69
1	62.3	45.7	50	71.8	54	56.3	61.2	78.6	63.3	48.9	53.9	74	61.7	109.7	135.9	101.5	135.2	128.4	120.6	137.7	135.7	131.8	117.6	115.6	130.4	127.5	123.3			1	5.87	6.02	6.25	6.01	5.55	5.68	5.97	6.1	6.39	6.53	6.4	6.47	5.33	5.07	6.18	6.41	6.15	6.09	6.25
2				74.7	65.3	69.2	70.9	78.4	64.4	58.5	80.8	78.1	92.2				131	112.5	126.2	133.8	134	143.8	123.2	113.9	130.4	107.3	109			2				5.36	5.25	5.06	6.14	5.47	6.14	6.15	6.11	7.41	7.08				5.83	5.7	5.78
3	57.1	47.3	65.6	68	67.6	79.7	78.6	47.8	79.2	61.9	55.3	65	70.9	111.7	122.4	115.8	107.9	102.6	105.1	114.3	84.5	147.1	141.4	107.9	116.1	119.7	102.9			3	5.8	5.8	6.21	5.75	5.17	5.47	5.98	5.98	5.99	6.44	6.2	6.6	6.26	5.67	6.27	6.23	5.7	5.64	5.84
4				57.6	80.7	79	74.3	56.9	65.2	62.7	54.9	73.1	42.4				111.8	111.9	111.4	109	79.1	141.6	130.5	124.3	133.8	124.4	123.7			4				5.84	4.77	4.93	6.12	5.36	5.81	6.12	5.84	6.63	5.35				5.66	5.86	5.83
5	49	43.6	47.4	50.1	86.3	68.3	69.7	60.3	62.3	69	48.5	64.8	49.2	114.1	115.1	129	104.5	98.2	109.6	113.3	45	131.8	119.2	112.7	116.1	111	108.4			5	5.61	5.8	6.06	5.72	4.65	4.63	5.33	5.14	5.12	5.67	5.04	5.82	4.96	5.56	6.27	6.1	5.87	5.77	5.75
6				57.9	59.7	72.1	64	60.4	58.9	66.3	51.1	57.1	45.2				101.4	116.5	115	113.6	68.5	129.1	120.7	125.5	129.4	102.2	114.1			6				5.02	4.63	4.44	5.38	5.09	5.07	5.5	5.01	5.72	4.59				5.58	5.52	5.89
7	54.6	54.3	49.6	62	66.5	54.1	57.8	77.3	62.2	67.6	62.7	62.5	54.9	45.2	121.6	130.3	101	132.2	107.5	112.1	89.6	124.2	134.9	122	126	104.1	104.8			7	5.78	6.12	6.97	4.73	5.47	5.12	6.07	6.01	5.26	5.53	5.17	6.09	4.68	6.48	5.66	5.89	5.53	6.2	5.77
8				64.9	60.8	64.9	54.5	66.9	61.9	63.4	64.1	57.5	57.9				106.3	127.9	111.8	118.6	122.7	125.3	138.8	117.3	135.1	114.5	117			8				5.08	5.3	5.14	5.93	5.07	4.45	5.56	4.27	5.54	4.71				5.62	4.76	5.82
9	56.6	59.9	52.5	65.9	87.4	82.9	69.3	90.5	80.8	69.1	57.7	52.3	60	127.8	127.2	119.7	117.8	187.3	118.2	144.9	94.4	142	127	133	134.7	123.9	108.3			9	6.16	5.69	6.78	5.88	7.18	6.02	6.28	6.69	5.99	5.62	4.26	5.56	5.21	5.4	6.05	6.15	5.39	5.58	6.49
10				50.9	86.9	80.4	68.1	70.6	72.8	72.6	61.2	60.8	57.7				115.1	131.6	106.4	113.9	87.3	141.4	152.8	119.2	134.4	132.6	131.1			10				5.48	5.92	6.03	5.56	5.2	5.23	5.73	5.37	5.47	5.4				5.52	4.87	5.81
11	63.2	52.9	68.2	54.1	111.1	91	66.3	80.6	69.9	68.5	68.9	72	56	122.5	131.6	123.4	117.7	127.2	106.4	126.5	29.2	144.2	155.9	114.1	184.2	112.2	108.6			11	5.71	5.27	5.94	5.85	6.54	6.86	5.58	5.69	5.57	5.91	5.26	6.22	5.35	5.32	5.88	6.3	5.69	4.85	5.68
12				49.7	118.9	211.1	110	99.9	68.1	69	53.3		109.7				146.8	98.4	219.9	125.9		139.5	306.4	132		127	111.2			12				6.03	5.89	6.46	6.53	7.34	5.61	5.75	5.83		5.62				7.18	5.29	7.13
Panel G. Mean AUC
			ALP	Albumin	Glucose	Lactate	Triglycerids	Total Prot
Ewes	Mock	Mean AUC	1425	32.42	598.9	69.82	274.5	66.14
		SD	199.9	1.261	21	10.08	29.7	1.319
	rSA999	Mean AUC	1898	30.96	845.8	27.33	278.6	67.39
		SD	134.8	0.5295	40.45	3.752	53.72	1.1
	SAH177	Mean AUC	1110	31.75	764	30.19	217.9	68.02
		SD	58.84	0.8313	27	3.008	11.84	1.133
Lambs	Mock	Mean AUC	13985	31.77	1271	44.05	844.4	65.19
		SD	1491	0.4587	71.1	3.557	90.4	1.471
	rSA999	Mean AUC	10569	35.93	1368	49.9	1083	68.83
		SD	440.9	0.488	57.32	7.575	313.9	0.9578
	SAH177	Mean AUC	11086	31.98	1525	41.69	738.6	57.14
		SD	626.8	0.6733	52.42	2.879	67.82	5.78
[truncated: 8 more columns]
